# Supplementary material for: Genome-wide association study of hemolytic uremic syndrome causing Shiga toxin-producing Escherichia coli from Sweden, 1994–2018
Source: Eur J Clin Microbiol Infect Dis. 2023 Apr 27;42(6):771–9. doi: 10.1007/s10096-023-04600-1 (PMC10172287; doi:10.1007/s10096-023-04600-1)
Supplement: Supplementary file 1 — Supplementary file1 (XLSX 202 KB) [file 10096_2023_4600_MOESM1_ESM.xlsx]

## Sheet: Table S1
Table S1. Information of 238 STEC isolates used in this study
Strain ID	Isolation year	HUS status	Serotype	stx subtype	WGS accession number
SEH9401	1994	HUS	O121:H19	stx2a	JABWEH000000000
SEH9501	1995	HUS	O157:H7 clade8	stx2a+stx2c	JABWEI000000000
SEH9705	1997	HUS	O121:H19	stx2a	JABWEN000000000
SEH9701	1997	HUS	O157:H7 clade8	stx2a+stx2c	JABWEJ000000000
SEH9702	1997	HUS	O157:H7 clade8	stx2a+stx2c	JABWEK000000000
SEH9703	1997	HUS	O157:H7 clade8	stx2a+stx2c	JABWEL000000000
SEH9704	1997	HUS	O157:H7 clade8	stx2a+stx2c	JABWEM000000000
SEH9901	1999	HUS	O157:H7 clade8	stx2c	JABWEO000000000
SEH0201	2002	HUS	O157:H7	stx2a+stx2c	JABWEP000000000
SEH0202	2002	HUS	O157:H7 clade8	stx2a+stx2c	JABWEQ000000000
SE0305	2003	Non-HUS	O103:H2	stx1a	JABKJZ000000000
SEH0301	2003	HUS	O121:H19	stx2a	JABWER000000000
SE0302	2003	Non-HUS	O128ab:H2	stx1c	JABKKC000000000
SE0307	2003	Non-HUS	O128ab:H2	stx1c+stx2b	JABKJX000000000
SE0306	2003	Non-HUS	O15:H27	stx1c+stx2b	JABKJY000000000
SE0304	2003	Non-HUS	O157:H7	stx1a+stx2a	JABKKA000000000
SEH0302	2003	HUS	O157:H7 clade8	stx2a+stx2c	JABWES000000000
SE0303	2003	Non-HUS	O157:H7 clade8	stx2a+stx2c	JABKKB000000000
SE0309	2003	Non-HUS	O157:H7 clade8	stx2a+stx2c	JABKJV000000000
SE0310	2003	Non-HUS	O157:H7 clade8	stx2a+stx2c	JABKJU000000000
SE0311	2003	Non-HUS	O157:H7 clade8	stx2a+stx2c	JABKJT000000000
SE0308	2003	Non-HUS	O91:H14	stx1a+stx2b	JABKJW000000000
SE0301	2003	Non-HUS	O91:H21	stx2d	JABKKD000000000
SE0409	2004	Non-HUS	O117:H7	stx1a	JABKJK000000000
SE0405	2004	Non-HUS	O128ab:H2	stx1c+stx2b	JABKJO000000000
SE0404	2004	Non-HUS	O157:H7	stx2c	JABKJP000000000
SEH0401	2004	HUS	O157:H7 clade8	stx2a+stx2c	JABWET000000000
SEH0402	2004	HUS	O157:H7 clade8	stx2a+stx2c	JABWEU000000000
SEH0403	2004	HUS	O157:H7 clade8	stx2a	JABWEV000000000
SE0407	2004	Non-HUS	O157:H7 clade8	stx2a+stx2c	JABKJM000000000
SE0412	2004	Non-HUS	O157:H7 clade8	stx2a+stx2c	JABKJH000000000
SE0401	2004	Non-HUS	O185:H28	stx1a+stx2a	JABKJS000000000
SEH0404	2004	HUS	O26:H11	stx2a	JABWEW000000000
SE0402	2004	Non-HUS	O5:H19	stx1c	JABKJR000000000
SE0403	2004	Non-HUS	O55:H12	stx1a	JABKJQ000000000
SE0406	2004	Non-HUS	O55:H12	stx1a	JABKJN000000000
SE0410	2004	Non-HUS	O91:H21	stx2d	JABKJJ000000000
SE0411	2004	Non-HUS	O91:H21	stx2d	JABKJI000000000
SE0408	2004	HUS	O98:H21	stx1a	JABKJL000000000
SE0502	2005	Non-HUS	O103:H2	stx1a	JABKJF000000000
SE0509	2005	Non-HUS	O103:H2	stx1a	JABKIZ000000000
SEH0504	2005	HUS	O121:H19	stx1a+stx2a	JABWFA000000000
SE0501	2005	Non-HUS	O121:H19	stx1a+stx2a	JABKJG000000000
SE0503	2005	Non-HUS	O157:H7	stx1a+stx2c	JABKJE000000000
SE0515	2005	HUS	O157:H7 clade8	stx2a+stx2c	JABKIT000000000
SEH0501	2005	HUS	O157:H7 clade8	stx2a+stx2c	JABWEX000000000
SEH0502	2005	HUS	O157:H7 clade8	stx2a+stx2c	JABWEY000000000
SEH0503	2005	HUS	O157:H7 clade8	stx2a+stx2c	JABWEZ000000000
SEH0505	2005	HUS	O157:H7 clade8	stx2a+stx2c	JABWFB000000000
SEH0506	2005	HUS	O157:H7 clade8	stx2a+stx2c	JABWFC000000000
SEH0507	2005	HUS	O157:H7 clade8	stx2c	JABWFD000000000
SEH0508	2005	HUS	O157:H7 clade8	stx2a	JABWFE000000000
SE0506	2005	Non-HUS	O157:H7 clade8	stx2a+stx2c	JABKJB000000000
SE0510	2005	Non-HUS	O157:H7 clade8	stx2a+stx2c	JABKIY000000000
SE0512	2005	Non-HUS	O157:H7 clade8	stx2a+stx2c	JABKIW000000000
SE0513	2005	Non-HUS	O157:H7 clade8	stx2a+stx2c	JABKIV000000000
SE0514	2005	Non-HUS	O157:H7 clade8	stx2a+stx2c	JABKIU000000000
SE0516	2005	Non-HUS	O177:H25	stx2c	JABKIS000000000
SE0517	2005	Non-HUS	O177:H25	stx2c	JABKIR000000000
SE0518	2005	Non-HUS	O177:H25	stx2c	JABKIQ000000000
SE572	2005	Non-HUS	O187:H28	stx2g	QRFN00000000
SE0504	2005	Non-HUS	O26:H11	stx1a	JABKJD000000000
SE0505	2005	Non-HUS	O26:H11	stx1a	JABKJC000000000
SE0508	2005	Non-HUS	O26:H11	stx1a	JABKJA000000000
SE0511	2005	Non-HUS	O26:H11	stx1a	JABKIX000000000
SE0519	2005	Non-HUS	O26:H11	stx1a	JABKIP000000000
SEH0601	2006	HUS	O121:H19	stx2a	JABWFF000000000
SE0603	2006	Non-HUS	O121:H19	stx2a	JABKIL000000000
SE0604	2006	Non-HUS	O157:H7	stx1a+stx2c	JABKIK000000000
SEH0602	2006	HUS	O157:H7 clade8	stx2a+stx2c	JABWFG000000000
SEH0603	2006	HUS	O157:H7 clade8	stx2a+stx2c	JABWFH000000000
SE0601	2006	Non-HUS	O26:H11	stx1a	JABKIN000000000
SE0602	2006	Non-HUS	O76:H19	stx1c+stx2d	JABKIM000000000
SE0605	2006	Non-HUS	O78:H4	stx1c+stx2b	JABKIJ000000000
SE0606	2006	Non-HUS	O78:H4	stx1c+stx2b	JABKII000000000
SEH0702	2007	HUS	O103:H8	stx2a	JABWFJ000000000
SE0701	2007	Non-HUS	O113:H4	stx2b	JABKIO000000000
SE0707	2007	Non-HUS	O117:H7	stx1a	JABKIA000000000
SE0710	2007	Non-HUS	O117:H8	stx1c	JABKHX000000000
SE0711	2007	Non-HUS	O121:H19	stx2a	JABKHW000000000
SE0712	2007	Non-HUS	O121:H19	stx2a	JABKIH000000000
SE0713	2007	Non-HUS	O121:H19	stx2a	JABKIG000000000
SE0714	2007	Non-HUS	O145:H28	stx1a	JABKHV000000000
SE0708	2007	Non-HUS	O157:H7	stx1a+stx2c	JABKHZ000000000
SEH0701	2007	HUS	O157:H7 clade8	stx2a+stx2c	JABWFI000000000
SE0715	2007	Non-HUS	O157:H7 clade8	stx2a+stx2c	JABKHU000000000
SE0709	2007	Non-HUS	O167:H14	stx1c	JABKHY000000000
SE0702	2007	Non-HUS	O26:H11	stx1a	JABKIF000000000
SE0705	2007	Non-HUS	O26:H11	stx1a	JABKIC000000000
SE0716	2007	Non-HUS	O26:H11	stx1a	JABKHT000000000
SE0704	2007	Non-HUS	O8:H9	stx2c	JABKID000000000
SE0706	2007	Non-HUS	O9:H21	stx2e	JABKIB000000000
SE0703	2007	Non-HUS	Ont:H4	stx1c	JABKIE000000000
SE0807	2008	Non-HUS	O103:H2	stx1a	JABKHL000000000
SE0801	2008	Non-HUS	O103:H2	stx1a	JABKHR000000000
SE0802	2008	Non-HUS	O103:H2	stx1a	JABKHQ000000000
SEH0801	2008	HUS	O111:H8	stx1a+stx2a	JABWFK000000000
SE0811	2008	Non-HUS	O112ab:H2	stx2b+stx2d	JABKHH000000000
SE0805	2008	Non-HUS	O113:H4	stx1c+stx2b	JABKHN000000000
SE0814	2008	Non-HUS	O121:H19	stx2a	JABKHE000000000
SE0815	2008	Non-HUS	O156:H7	stx1a	JABKHD000000000
SE0803	2008	Non-HUS	O157:H7	stx2c	JABKHP000000000
SE0808	2008	Non-HUS	O157:H7	stx2c	JABKHK000000000
SE0809	2008	Non-HUS	O157:H7	stx2c	JABKHJ000000000
SE0804	2008	Non-HUS	O175:H21	stx1a+stx2a	JABKHO000000000
SE0806	2008	Non-HUS	O26:H11	stx1a	JABKHM000000000
SE0810	2008	Non-HUS	O26:H11	stx1a	JABKHI000000000
SE0812	2008	Non-HUS	O35:H10	stx2a	JABKHG000000000
SE0813	2008	Non-HUS	O91:H14	stx1a+stx2b	JABKHF000000000
SE0901	2009	Non-HUS	O111:H8	stx1a	JABKHS000000000
SE0905	2009	Non-HUS	O113:H4	stx2d	JABKGZ000000000
SE0904	2009	Non-HUS	O146:H21	stx2b	JABKHA000000000
SE0906	2009	Non-HUS	O146:H21	stx1c+stx2b	JABKGY000000000
SE573	2009	Non-HUS	O15:H16	stx2g	QRFM00000000
SE0907	2009	Non-HUS	O157:H7	stx1a+stx2c	JABKGX000000000
SE0909	2009	Non-HUS	O157:H7	stx2c	JABKGW000000000
SEH0901	2009	HUS	O157:H7 clade8	stx2a+stx2c	JABWFL000000000
SE0903	2009	Non-HUS	O157:H7 clade8	stx2a+stx2c	JABKHB000000000
SE0902	2009	Non-HUS	O84:H2	stx1a	JABKHC000000000
SE1004	2010	Non-HUS	O103:H2	stx1a	JABKGS000000000
SE1006	2010	Non-HUS	O103:H2	stx1a	JABKGQ000000000
SE1003	2010	Non-HUS	O115:H10	stx1a	JABKGT000000000
SEH1002	2010	HUS	O121:H19	stx2a	JABWFN000000000
SE1005	2010	Non-HUS	O121:H19	stx2a	JABKGR000000000
SE1001	2010	Non-HUS	O121:H19	stx2a	JABKGV000000000
SEH1003	2010	HUS	O145:H28	stx2a	JABWFO000000000
SEH1005	2010	HUS	O157:H7 clade8	stx2a+stx2c	JABWFQ000000000
SEH1001	2010	HUS	O157:H7 clade8	stx2a+stx2c	JABWFM000000000
SEH1004	2010	HUS	O26:H11	stx2c	JABWFP000000000
SE1002	2010	Non-HUS	O26:H11	stx1a	JABKGU000000000
SE1007	2010	Non-HUS	O26:H11	stx2a	JABKGP000000000
SE1008	2010	Non-HUS	O26:H11	stx1a	JABKGO000000000
SE1118	2011	Non-HUS	O103:H2	stx1a	JABKFW000000000
SE1102	2011	HUS	O104:H4	stx2a	JABKGM000000000
SE1103	2011	HUS	O104:H4	stx2a	JABKGL000000000
SE1101	2011	Non-HUS	O104:H4	stx2a	JABKGN000000000
SE1104	2011	Non-HUS	O104:H4	stx2a	JABKGK000000000
SE1108	2011	Non-HUS	O121:H19	stx2a	JABKGG000000000
SE1109	2011	Non-HUS	O123:H2	stx1a	JABKGF000000000
SE1112	2011	Non-HUS	O123:H2	stx1a	JABKGC000000000
SE1117	2011	Non-HUS	O126:H20	stx2a	JABKFX000000000
SE1105	2011	Non-HUS	O146:H28	stx2b	JABKGJ000000000
SE1114	2011	Non-HUS	O146:H28	stx2b	JABKGA000000000
SE1119	2011	Non-HUS	O157:H7	stx2c	JABKFV000000000
SEH1102	2011	HUS	O157:H7 clade8	stx2a+stx2c	JABWFS000000000
SE1107	2011	Non-HUS	O180:H2	stx2a	JABKGH000000000
SE1115	2011	Non-HUS	O183:H18	stx1a+stx2a	JABKFZ000000000
SEH1101	2011	HUS	O26:H11	stx1a	JABWFR000000000
SE1110	2011	Non-HUS	O26:H11	stx1a	JABKGE000000000
SE1111	2011	Non-HUS	O26:H11	stx1a	JABKGD000000000
SE1113	2011	Non-HUS	O26:H11	stx1a	JABKGB000000000
SE1116	2011	Non-HUS	O26:H11	stx2a	JABKFY000000000
SE1106	2011	Non-HUS	O4:H16	stx1c	JABKGI000000000
SE1202	2012	Non-HUS	O103:H2	stx1a	JABKFT000000000
SEH1203	2012	HUS	O109:H21	stx2a	JABWFV000000000
SEH1201	2012	HUS	O111:H8	stx2a	JABWFT000000000
SE1206	2012	Non-HUS	O117:H7	stx1a	JABKFP000000000
SE1211	2012	Non-HUS	O117:H7	stx1a	JABKFK000000000
SE1210	2012	Non-HUS	O117:H8	stx1c	JABKFL000000000
SEH1202	2012	HUS	O121:H19	stx2a	JABWFU000000000
SE1207	2012	Non-HUS	O146:H21	stx1c+stx2b	JABKFO000000000
SE1212	2012	Non-HUS	O150:H10	stx2b	JABKFJ000000000
SE1214	2012	Non-HUS	O150:H10	stx2b	JABKFH000000000
SE1215	2012	Non-HUS	O150:H10	stx2b	JABKFG000000000
SE1216	2012	Non-HUS	O150:H10	stx2b	JABKFF000000000
SE1204	2012	Non-HUS	O157:H7	stx1a+stx2c	JABKFR000000000
SE1208	2012	Non-HUS	O157:H7	stx1a+stx2c	JABKFN000000000
SE1201	2012	Non-HUS	O157:H7 clade8	stx2a+stx2c	JABKFU000000000
SE1205	2012	Non-HUS	O165:H25	stx2a+stx2c	JABKFQ000000000
SE1203	2012	Non-HUS	O26:H11	stx1a	JABKFS000000000
SE1209	2012	Non-HUS	O26:H11	stx1a	JABKFM000000000
SE1213	2012	Non-HUS	O26:H11	stx2a	JABKFI000000000
SE1304	2013	Non-HUS	O103:H2	stx1a	JABKFB000000000
SE1305	2013	Non-HUS	O103:H2	stx1a	JABKFA000000000
SE1313	2013	Non-HUS	O111:H8	stx1a	JABKER000000000
SE1316	2013	Non-HUS	O111:H8	stx1a	JABKEO000000000
SEH1301	2013	HUS	O121:H19	stx2a	JABWFW000000000
SE1317	2013	Non-HUS	O123:H2	stx1a	JABKEN000000000
SE1302	2013	Non-HUS	O157:H7	stx1a+stx2c	JABKFD000000000
SE1303	2013	Non-HUS	O157:H7	stx1a+stx2c	JABKFC000000000
SE1308	2013	Non-HUS	O157:H7	stx2a+stx2c	JABKEW000000000
SE1309	2013	Non-HUS	O157:H7	stx2a+stx2c	JABKEV000000000
SE1315	2013	Non-HUS	O157:H7 clade8	stx2a+stx2c	JABKEP000000000
SE1301	2013	Non-HUS	O163:H19	stx1a+stx2d	JABKFE000000000
SE1310	2013	Non-HUS	O163:H19	stx1a+stx2d	JABKEU000000000
SE1312	2013	Non-HUS	O26:H11	stx1a	JABKES000000000
SE1314	2013	Non-HUS	O26:H11	stx1a	JABKEQ000000000
SE1318	2013	Non-HUS	O71:H2	stx1a	JABKEM000000000
SE1311	2013	Non-HUS	O8:H19	stx1d	JABKET000000000
SE1306	2013	Non-HUS	O96:H19	stx1a	JABKEY000000000
SE1307	2013	Non-HUS	O96:H19	stx1a	JABKEX000000000
SEH1403	2014	HUS	O103:H2	stx1a	JABWFZ000000000
SE1413	2014	Non-HUS	O103:H2	stx1a	JABKEB000000000
SE1412	2014	Non-HUS	O117:H7	stx1a	JABKEL000000000
SEH1402	2014	HUS	O121:H19	stx2a	JABWFY000000000
SEH1404	2014	HUS	O121:H19	stx2a	JABWGA000000000
SE1401	2014	Non-HUS	O121:H19	stx2a	JABKEK000000000
SE1402	2014	Non-HUS	O121:H19	stx2a	JABKEJ000000000
SE1403	2014	Non-HUS	O121:H19	stx2a	JABKEI000000000
SE574	2014	Non-HUS	O136:H12	stx2a	QRFL00000000
SE1406	2014	Non-HUS	O145:H28	stx2a	JABKEG000000000
SEH1406	2014	HUS	O157:H7 clade8	stx2a+stx2c	JABWGC000000000
SEH1405	2014	HUS	O165:H25	stx2a+stx2c	JABWGB000000000
SE1404	2014	Non-HUS	O165:H25	stx2a+stx2c	JABKEH000000000
SEH1407	2014	HUS	O26:H11	stx2a	JABWGD000000000
SE1405	2014	Non-HUS	O26:H11	stx1a	JABKEZ000000000
SE1408	2014	Non-HUS	O26:H11	stx1a	JABKEF000000000
SE1409	2014	Non-HUS	O26:H11	stx1a	JABKEE000000000
SE1410	2014	Non-HUS	O26:H11	stx1a	JABKED000000000
SE1411	2014	Non-HUS	O26:H11	stx1a	JABKEC000000000
SEH1401	2014	HUS	O59:H19	stx2a	JABWFX000000000
SE1501	2015	Non-HUS	O103:H2	stx1a	JABKEA000000000
SE1505	2015	Non-HUS	O103:H2	stx1a	JABKDW000000000
SE1503	2015	HUS	O121:H19	stx2a	JABKDY000000000
SEH1501	2015	HUS	O165:H25	stx2a	JABWGE000000000
SE1502	2015	Non-HUS	O183:H18	stx1a+stx2a	JABKDZ000000000
SE1504	2015	Non-HUS	O26:H11	stx1a	JABKDX000000000
SE1607	2016	Non-HUS	O103:H2	stx1a	JABKDV000000000
SE1602	2016	Non-HUS	O103:H2	stx1a	JABKDT000000000
SE1603	2016	Non-HUS	O103:H2	stx1a	JABKDS000000000
SE1606	2016	Non-HUS	O121:H19	stx2a	JABKDP000000000
SEH1601	2016	HUS	O157:H7 clade8	stx2a+stx2c	JABWGF000000000
SE1601	2016	Non-HUS	O26:H11	stx1a	JABKDU000000000
SE1608	2016	Non-HUS	O26:H11	stx1a	JABKDO000000000
SE1604	2016	Non-HUS	O5:H9	stx1a	JABKDR000000000
SE1605	2016	Non-HUS	Ont:H21	stx1c	JABKDQ000000000
SE575	2017	Non-HUS	O100:H30	stx2e	QRFK00000000
SE1707	2017	Non-HUS	O121:H19	stx2a	JABKDH000000000
SE1705	2017	Non-HUS	O121:H19	stx2a	JABKDJ000000000
SE1704	2017	Non-HUS	O157:H7	stx2c	JABKDK000000000
SEH1701	2017	HUS	O157:H7 clade8	stx2a+stx2c	JABWGG000000000
SE1701	2017	Non-HUS	O26:H11	stx1a	JABKDN000000000
SE1702	2017	Non-HUS	O26:H11	stx1a+stx2a	JABKDM000000000
SE1703	2017	Non-HUS	O26:H11	stx1a	JABKDL000000000
SE1706	2017	Non-HUS	O5:H9	stx1a	JABKDI000000000
SE1709	2017	Non-HUS	Ont:H16	stx1c	JABKDG000000000
SEH1801	2018	HUS	O157:H7 clade8	stx2a+stx2c	JABWGH000000000
SEH1802	2018	HUS	O157:H7 clade8	stx2a+stx2c	JABWGI000000000

## Sheet: Table S2
Table S2. Virulence genes significantly different between HUS-STEC and non-HUS-STEC strains
Gene	Function	HUS (n=59)	Non-HUS (n=179)	raw p	Benjamini-Hochberg adjusted p
		No. of positive isolates (%)	No. of positive isolates (%)
espJ	Type III secretion system effector EspJ	45 (76.3)	55 (30.7)	9.74864e-10	5.9223e-08
nleB2	Type III secretion system effector NleB2	39 (66.1)	43 (24.0)	1.06787e-08	5.12508e-07
espL4	Type III secretion system effector EspL4	47 (79.7)	69 (38.5)	3.30799e-08	1.0048e-06
espO1-2	Type III secreted effector	53 (89.8)	91 (50.8)	3.20692e-08	1.0048e-06
espB	Type III secretion system translocator protein EspB	37 (62.7)	40 (22.3)	4.06361e-08	1.09718e-06
espO1-1	Type III secreted effector	36 (61.0)	39 (21.8)	8.60542e-08	2.00218e-06
espR3	Type III secretion system effector espR3	33 (55.9)	33 (18.4)	9.06339e-08	2.00218e-06
espM1	Type III secretion system effector EspM1	52 (88.1)	91 (50.8)	1.18612e-07	2.40189e-06
espX2	Type III secretion system effector EspX2	33 (55.9)	35 (19.6)	2.81025e-07	4.01701e-06
nleA/espI	Type III secretion system effector NleA	52 (88.1)	92 (51.4)	2.16309e-07	4.01701e-06
sepZ/espZ	Type III secretion system effector EspZ	33 (55.9)	35 (19.6)	2.81025e-07	4.01701e-06
shuY	shu locus protein ShuY	33 (55.9)	35 (19.6)	2.81025e-07	4.01701e-06
tir	translocated intimin receptor protein	33 (55.9)	35 (19.6)	2.81025e-07	4.01701e-06
espP	autotransporter serine protease	51 (86.4)	90 (50.3)	5.71248e-07	7.06885e-06
espR4	Type III secretion system effector espR4	32 (54.2)	34 (19.0)	5.47443e-07	7.06885e-06
espX6	Type III secretion system effector EspX6	33 (55.9)	36 (20.1)	7.27248e-07	7.06885e-06
espY2	Type III secretion system effector EspY2	33 (55.9)	36 (20.1)	7.27248e-07	7.06885e-06
espY3	Type III secretion system effector EspY3	33 (55.9)	36 (20.1)	7.27248e-07	7.06885e-06
espY4	Type III secretion system effector EspY4	33 (55.9)	36 (20.1)	7.27248e-07	7.06885e-06
nleH2	Type III secretion system effector NleH2	55 (93.2)	108 (60.3)	6.17985e-07	7.06885e-06
shuT	periplasmic binding protein ShuT	33 (55.9)	36 (20.1)	7.27248e-07	7.06885e-06
toxB	cytotoxin	48 (81.4)	81 (45.3)	9.68305e-07	9.04993e-06
shuX	shu locus protein ShuX	33 (55.9)	38 (21.2)	1.1664e-06	1.04976e-05
cesAB	chaperone for EspA and EspB	56 (94.9)	118 (65.9)	2.80253e-06	1.19476e-05
cesD	chaperone for EspB and EspD	56 (94.9)	118 (65.9)	2.80253e-06	1.19476e-05
cesD2	chaperone for EspD	56 (94.9)	118 (65.9)	2.80253e-06	1.19476e-05
cesL	chaperone for SepL	56 (94.9)	118 (65.9)	2.80253e-06	1.19476e-05
cesT	multieffector chaperone	56 (94.9)	118 (65.9)	2.80253e-06	1.19476e-05
eae	intimin	56 (94.9)	118 (65.9)	2.80253e-06	1.19476e-05
escC	Type III secretion system secretin EscC	56 (94.9)	116 (64.8)	1.43111e-06	1.19476e-05
escD	Type III secretion system outer MS ring protein EscD	56 (94.9)	117 (65.4)	2.77015e-06	1.19476e-05
escE	chaperone for EscF	56 (94.9)	118 (65.9)	2.80253e-06	1.19476e-05
escF	Type III secretion system needle filament protein EscF	56 (94.9)	118 (65.9)	2.80253e-06	1.19476e-05
escI	Type III secretion system inner rod component EscI	56 (94.9)	118 (65.9)	2.80253e-06	1.19476e-05
escJ	Type III secretion system inner MS ring protein EscJ	56 (94.9)	118 (65.9)	2.80253e-06	1.19476e-05
escK	Type III secretion system sorting platform component	56 (94.9)	118 (65.9)	2.80253e-06	1.19476e-05
escL	negative regulator EscL stator protein	56 (94.9)	118 (65.9)	2.80253e-06	1.19476e-05
escN	ATPase EscN	56 (94.9)	117 (65.4)	2.77015e-06	1.19476e-05
escO	positive regulator EscO	56 (94.9)	118 (65.9)	2.80253e-06	1.19476e-05
escP	Type III secretion system needle length regulator EscP	56 (94.9)	118 (65.9)	2.80253e-06	1.19476e-05
escR	Type III secretion systemminor export apparatus protein EscR	56 (94.9)	118 (65.9)	2.80253e-06	1.19476e-05
escT	Type III secretion system minor export apparatus protein EscT	56 (94.9)	118 (65.9)	2.80253e-06	1.19476e-05
escU	Type III secretion system export apparatus switch protein EscU	56 (94.9)	118 (65.9)	2.80253e-06	1.19476e-05
escV	Type III secretion system major export apparatus protein	56 (94.9)	118 (65.9)	2.80253e-06	1.19476e-05
espA	Type III secretion system translocator protein EspA	56 (94.9)	118 (65.9)	2.80253e-06	1.19476e-05
espD	Type III secretion system translocator protein EspD pore protein	56 (94.9)	118 (65.9)	2.80253e-06	1.19476e-05
espG	Type III secretion system effector EspG GTPase activating protein	56 (94.9)	117 (65.4)	2.77015e-06	1.19476e-05
etgA	T3SS-associated peptidoglycan lytic enzyme	56 (94.9)	118 (65.9)	2.80253e-06	1.19476e-05
map	Type III secretion system effector Map Rho guanine exchange factor	56 (94.9)	118 (65.9)	2.80253e-06	1.19476e-05
nleC	Type III secretion system effector NleC zinc metalloprotease	50 (84.7)	90 (50.3)	1.6357e-06	1.19476e-05
nleE	Type III secretion system effector NleE	56 (94.9)	115 (64.2)	1.43052e-06	1.19476e-05
sepL	Type III secretion system secretion gatekeeper SepL	56 (94.9)	118 (65.9)	2.80253e-06	1.19476e-05
sepQ/escQ	Type III secetion system C ring protein EscQ	56 (94.9)	117 (65.4)	2.77015e-06	1.19476e-05
hcp/tssD	Type VI secretion system protein Hcp family	2 ( 3.4)	55 (30.7)	2.87529e-06	1.20465e-05
espY1	Type III secretion system effector EspY1	33 (55.9)	40 (22.3)	3.16438e-06	1.3033e-05
shuS	heme/hemoglobin transport protein ShuS	33 (55.9)	41 (22.9)	4.25733e-06	1.72422e-05
paa	outer membrane adhesin Paa	55 (93.2)	114 (63.7)	4.7215e-06	1.88086e-05
escG	chaperone for EscF	56 (94.9)	119 (66.5)	5.28578e-06	2.00694e-05
escS	Type III secretion systemminor export apparatus protein EscS	56 (94.9)	119 (66.5)	5.28578e-06	2.00694e-05
sepD	Type III secretion system secretion switch protein SepD	56 (94.9)	119 (66.5)	5.28578e-06	2.00694e-05
astA	heat-stable enterotoxin 1	34 (57.6)	44 (24.6)	5.53058e-06	2.06759e-05
nleF	Type III secretion system effector NleF caspase inhibitor	54 (91.5)	110 (61.5)	7.40957e-06	2.72807e-05
nleB1	Type III secretion system effector nleB1	54 (91.5)	112 (62.6)	1.39781e-05	5.06968e-05
shuA	outer membrane heme/hemoglobin receptor ShuA	32 (54.2)	41 (22.9)	1.55143e-05	5.54407e-05
espM2	Type III secretion system effector EspM2 Rho guanine exchange factor	52 (88.1)	106 (59.2)	2.71342e-05	9.41945e-05
espW	Type III secretion system effector EspW	52 (88.1)	106 (59.2)	2.71342e-05	9.41945e-05
espL2	Type III secretion system effector espL2	53 (89.8)	112 (62.6)	3.93885e-05	0.000134809
chuU	heme permease protein ChuU	33 (55.9)	47 (26.3)	5.5718e-05	0.000182966
chuV	ATP-binding hydrophilic protein ChuV	33 (55.9)	47 (26.3)	5.5718e-05	0.000182966
chuW	Putative oxygen independent coproporphyrinogen III oxidase	33 (55.9)	47 (26.3)	5.5718e-05	0.000182966
fha	Type VI secretion system protein Fha	53 (89.8)	115 (64.2)	0.000119629	0.000387599
tssG	Type VI secretion system protein TssG	53 (89.8)	116 (64.8)	0.000128397	0.000410531
espN	Type III secretion system effector EspN	52 (88.1)	111 (62.0)	0.00016001	0.000500631
espX7/nleL	Type III secretion system effector NleL putative E3 ubiquitin ligase	52 (88.1)	112 (62.6)	0.000160696	0.000500631
cesF	CesF chaperone for EspF	53 (89.8)	117 (65.4)	0.000210478	0.00064742
tssF	Type VI secretion system protein TssF	53 (89.8)	118 (65.9)	0.0002263	0.000687387
aslA	putative arylsulfatase	33 (55.9)	51 (28.5)	0.000253776	0.000761327
espH	Type III secretion system effector EspH RhoGEF Inhibitor	52 (88.1)	114 (63.7)	0.000280856	0.000832292
hcp1/tssD1	Type VI secretion system protein Hcp family	26 (44.1)	127 (70.9)	0.000284325	0.000832421
espX1	Type III secretion system effector EspX1	58 (98.3)	145 (81.0)	0.000480855	0.00139104
iucB	aerobactin siderophore biosynthesis protein IucB	6 (10.2)	58 (32.4)	0.000621826	0.00175702
iucC	aerobactin siderophore biosynthesis protein IucC	6 (10.2)	58 (32.4)	0.000621826	0.00175702
kpsC	Capsule polysaccharide export protein	0 ( 0.0)	24 (13.4)	0.000927045	0.00242228
kpsD	Polysialic acid transport protein precursor	0 ( 0.0)	24 (13.4)	0.000927045	0.00242228
kpsE	Capsule polysaccharide export inner-membrane protein	0 ( 0.0)	24 (13.4)	0.000927045	0.00242228
kpsF	Polysialic acid capsule expression protein	0 ( 0.0)	24 (13.4)	0.000927045	0.00242228
kpsM	Polysialic acid transport protein	0 ( 0.0)	24 (13.4)	0.000927045	0.00242228
kpsS	Capsule polysaccharide export protein	0 ( 0.0)	24 (13.4)	0.000927045	0.00242228
kpsU	3-deoxy-manno-octulosonate cytidylyltransferase	0 ( 0.0)	24 (13.4)	0.000927045	0.00242228
tssC	Type VI secretion system protein TssC	53 (89.8)	123 (68.7)	0.00104478	0.00270088
hcp2/tssD2	Type VI secretion system protein Hcp family	53 (89.8)	124 (69.3)	0.00171969	0.00430808
stcE	metalloprotease	32 (54.2)	55 (30.7)	0.0017059	0.00430808
tssB	Type VI secretion system protein TssB	53 (89.8)	124 (69.3)	0.00171969	0.00430808
cif	Type III secretion system effector Cif cyclomodulin	9 (15.3)	65 (36.3)	0.0020641	0.00511813
iucA	aerobactin siderophore biosynthesis protein IucD	7 (11.9)	58 (32.4)	0.00217705	0.00523785
iucD	L-lysine 6-monooxygenase IucD	7 (11.9)	58 (32.4)	0.00217705	0.00523785
iutA	ferric aerobactin receptor IutA	7 (11.9)	58 (32.4)	0.00217705	0.00523785
clpV/tssH	Type VI secretion system ATPase ClpV/TssH	52 (88.1)	124 (69.3)	0.00359347	0.00856092
nleH1	Type III secretion system effector NleH1	44 (74.6)	95 (53.1)	0.00381265	0.00899489
entA	23-dihydroxybenzoate-23-dehydrogenase	1 ( 1.7)	24 (13.4)	0.00718361	0.0167848
fyuA	pesticin/yersiniabactin receptor protein	7 (11.9)	51 (28.5)	0.00892836	0.0190315
irp2	yersiniabactin biosynthetic protein Irp2	7 (11.9)	51 (28.5)	0.00892836	0.0190315
ybtA	transcriptional regulator YbtA	7 (11.9)	51 (28.5)	0.00892836	0.0190315
ybtE	yersiniabactin siderophore biosynthetic protein	7 (11.9)	51 (28.5)	0.00892836	0.0190315
ybtP	yersiniabactin ABC transporter ATP-binding/permease protein YbtP	7 (11.9)	51 (28.5)	0.00892836	0.0190315
ybtQ	yersiniabactin ABC transporter ATP-binding/permease protein YbtQ	7 (11.9)	51 (28.5)	0.00892836	0.0190315
ybtS	salicylate synthase Irp9	7 (11.9)	51 (28.5)	0.00892836	0.0190315
ybtT	Type II thioesterase YbtT	7 (11.9)	51 (28.5)	0.00892836	0.0190315
ybtU	yersiniabactin biosynthesis oxidoreductase YbtU	7 (11.9)	51 (28.5)	0.00892836	0.0190315
ybtX	yersiniabactin-associated zinc MFS transporter YbtX	7 (11.9)	51 (28.5)	0.00892836	0.0190315
nleD	Type III secretion system effector NleD	34 (57.6)	67 (37.4)	0.009486	0.0200443
espK	Type III secretion system effector EspK	48 (81.4)	112 (62.6)	0.0100373	0.0210264
irp1	yersiniabactin biosynthetic protein Irp1	7 (11.9)	50 (27.9)	0.0133147	0.0274192
senB	enterotoxin	0 ( 0.0)	14 ( 7.8)	0.0240945	0.0492013

## Sheet: Table S3
Table S3. Accessory genes significantly different between HUS-STEC and non-HUS-STEC strains
Gene	Non-unique Gene name	Annotation	HUS (n=59)			Non-HUS (n=179)			Raw p	Benjamini-Hochberg adjusted p	Association with HUS (1=positive, 0=negative)
			No. of positive isloates	No. of negative isloates	Prevalence	No. of positive isloates	No. of negative isloates	Prevalence
group_6700		hypothetical protein	26	33	0.440678	0	179	0	1.06605e-18	1.74172e-14	1
group_17022		hypothetical protein	24	35	0.40678	0	179	0	4.08344e-17	3.33576e-13	1
group_6698		hypothetical protein	21	38	0.355932	0	179	0	8.12999e-15	4.42759e-11	1
group_1919		hypothetical protein	44	15	0.745763	35	144	0.195531	3.13569e-14	1.28077e-10	1
group_5136		hypothetical protein	44	15	0.745763	36	143	0.201117	6.33021e-14	2.06846e-10	1
group_7489		hypothetical protein	32	27	0.542373	15	164	0.0837989	9.14695e-13	2.49071e-09	1
group_5093		hypothetical protein	33	26	0.559322	17	162	0.0949721	1.26835e-12	2.65945e-09	1
group_2506	intZ_1	CPZ-55 prophage; predicted integrase	44	15	0.745763	42	137	0.234637	4.12827e-12	5.84609e-09	1
group_5095		hypothetical protein	44	15	0.745763	42	137	0.234637	4.12827e-12	5.84609e-09	1
ydcO_1		putative benzoate transporter	31	28	0.525424	15	164	0.0837989	4.29386e-12	5.84609e-09	1
group_6699		hypothetical protein	17	42	0.288136	0	179	0	7.02502e-12	8.82883e-09	1
group_7701		hypothetical protein	31	28	0.525424	16	163	0.0893855	1.0841e-11	1.1808e-08	1
group_7702		hypothetical protein	31	28	0.525424	16	163	0.0893855	1.0841e-11	1.1808e-08	1
group_7502		hypothetical protein	39	20	0.661017	32	147	0.178771	1.38532e-11	1.41459e-08	1
group_3521		hypothetical protein	33	26	0.559322	20	159	0.111732	1.69186e-11	1.62598e-08	1
group_7554		hypothetical protein	31	28	0.525424	17	162	0.0949721	2.62883e-11	2.04523e-08	1
group_7500	nlpD	NlpD putative outer membrane lipoprotein	31	28	0.525424	17	162	0.0949721	2.62883e-11	2.04523e-08	1
group_5094		hypothetical protein	32	27	0.542373	19	160	0.106145	3.26546e-11	2.38813e-08	1
group_7488		hypothetical protein	33	26	0.559322	21	158	0.117318	3.76107e-11	2.56035e-08	1
group_3632		hypothetical protein	48	11	0.813559	58	121	0.324022	4.33153e-11	2.83074e-08	1
group_2547		hypothetical protein	45	14	0.762712	49	130	0.273743	4.91208e-11	3.08668e-08	1
group_2565		hypothetical protein	48	11	0.813559	59	120	0.329609	6.15745e-11	3.72594e-08	1
group_5238		hypothetical protein	43	16	0.728814	44	135	0.24581	6.62569e-11	3.86609e-08	1
group_5240		hypothetical protein	47	12	0.79661	57	122	0.318436	1.28063e-10	7.21482e-08	1
group_4262		hypothetical protein	15	44	0.254237	0	179	0	1.83816e-10	9.15772e-08	1
group_6697		hypothetical protein	15	44	0.254237	0	179	0	1.83816e-10	9.15772e-08	1
group_194		hypothetical protein	47	12	0.79661	58	121	0.324022	1.8497e-10	9.15772e-08	1
group_7660		hypothetical protein	29	30	0.491525	16	163	0.0893855	2.01238e-10	9.46848e-08	1
group_11484		hypothetical protein	19	40	0.322034	3	176	0.0167598	2.15799e-10	9.7937e-08	1
group_5201		hypothetical protein	52	7	0.881356	76	103	0.424581	2.2287e-10	9.84123e-08	1
group_7692		hypothetical protein	42	17	0.711864	44	135	0.24581	2.47931e-10	1.06597e-07	1
group_1958		hypothetical protein	43	16	0.728814	46	133	0.256983	2.72736e-10	1.14256e-07	1
group_7503		hypothetical protein	39	20	0.661017	36	143	0.201117	3.06106e-10	1.25029e-07	1
group_3528		hypothetical protein	39	20	0.661017	38	141	0.212291	6.18332e-10	2.46398e-07	1
group_2058		hypothetical protein	45	14	0.762712	55	124	0.307263	9.74864e-10	3.79222e-07	1
group_7644		hypothetical protein	31	28	0.525424	22	157	0.122905	1.32239e-09	4.50108e-07	1
group_7643		hypothetical protein	31	28	0.525424	22	157	0.122905	1.32239e-09	4.50108e-07	1
group_5167		hypothetical protein	31	28	0.525424	22	157	0.122905	1.32239e-09	4.50108e-07	1
group_5160		hypothetical protein	32	27	0.542373	25	154	0.139665	2.69188e-09	8.79599e-07	1
group_5203		hypothetical protein	34	25	0.576271	29	150	0.162011	2.95308e-09	9.46028e-07	1
group_3517		hypothetical protein	49	10	0.830508	71	108	0.396648	4.45159e-09	1.29875e-06	1
dinI_2		DNA damage-inducible protein I	55	4	0.932203	97	82	0.541899	6.99778e-09	1.90549e-06	1
group_7635		hypothetical protein	33	26	0.559322	29	150	0.162011	9.76475e-09	2.49445e-06	1
ybcM		DLP12 prophage; predicted DNA-binding transcriptional regulator	31	28	0.525424	25	154	0.139665	9.92404e-09	2.49445e-06	1
group_7645		hypothetical protein	31	28	0.525424	25	154	0.139665	9.92404e-09	2.49445e-06	1
group_2467		hypothetical protein	31	28	0.525424	25	154	0.139665	9.92404e-09	2.49445e-06	1
group_7646		hypothetical protein	31	28	0.525424	25	154	0.139665	9.92404e-09	2.49445e-06	1
group_3576		hypothetical protein	32	27	0.542373	27	152	0.150838	1.22488e-08	3.03213e-06	1
group_5191		hypothetical protein	54	5	0.915254	94	85	0.52514	1.26545e-08	3.04044e-06	1
group_5147		hypothetical protein	54	5	0.915254	94	85	0.52514	1.26545e-08	3.04044e-06	1
ompX_3		outer membrane protein X	47	12	0.79661	67	112	0.374302	1.33738e-08	3.16667e-06	1
group_7811	lexA_2	LexA repressor	35	24	0.59322	34	145	0.189944	1.39443e-08	3.25459e-06	1
group_5124		hypothetical protein	37	22	0.627119	39	140	0.217877	1.59661e-08	3.38772e-06	1
group_5121		hypothetical protein	37	22	0.627119	39	140	0.217877	1.59661e-08	3.38772e-06	1
group_5130		hypothetical protein	37	22	0.627119	39	140	0.217877	1.59661e-08	3.38772e-06	1
group_7533		hypothetical protein	37	22	0.627119	39	140	0.217877	1.59661e-08	3.38772e-06	1
group_7531		hypothetical protein	37	22	0.627119	39	140	0.217877	1.59661e-08	3.38772e-06	1
group_7532		hypothetical protein	37	22	0.627119	39	140	0.217877	1.59661e-08	3.38772e-06	1
group_3547		hypothetical protein	37	22	0.627119	39	140	0.217877	1.59661e-08	3.38772e-06	1
ygcW_2		putative deoxygluconate dehydrogenase	33	26	0.559322	30	149	0.167598	1.67053e-08	3.45483e-06	1
group_2535	elfC_2	putative outer membrane usher protein	33	26	0.559322	30	149	0.167598	1.67053e-08	3.45483e-06	1
group_2545		hypothetical protein	52	7	0.881356	85	94	0.47486	1.81003e-08	3.65089e-06	1
group_5168		hypothetical protein	32	27	0.542373	28	151	0.156425	1.93967e-08	3.79884e-06	1
group_193		hypothetical protein	52	7	0.881356	86	93	0.480447	1.95313e-08	3.79884e-06	1
clpP_1		ATP-dependent Clp protease proteolytic subunit	52	7	0.881356	86	93	0.480447	1.95313e-08	3.79884e-06	1
group_7732		hypothetical protein	35	24	0.59322	35	144	0.195531	2.23922e-08	4.25401e-06	1
group_3522		hypothetical protein	45	14	0.762712	61	118	0.340782	2.2654e-08	4.25427e-06	1
cdiA2		tRNA nuclease CdiA-2	32	27	0.542373	29	150	0.162011	3.28779e-08	5.09868e-06	1
group_7632		hypothetical protein	32	27	0.542373	29	150	0.162011	3.28779e-08	5.09868e-06	1
smf-1		Major fimbrial subunit SMF-1	32	27	0.542373	29	150	0.162011	3.28779e-08	5.09868e-06	1
group_7627		hypothetical protein	32	27	0.542373	29	150	0.162011	3.28779e-08	5.09868e-06	1
group_7626		hypothetical protein	32	27	0.542373	29	150	0.162011	3.28779e-08	5.09868e-06	1
group_7625		hypothetical protein	32	27	0.542373	29	150	0.162011	3.28779e-08	5.09868e-06	1
group_7624		hypothetical protein	32	27	0.542373	29	150	0.162011	3.28779e-08	5.09868e-06	1
group_7623	lolD_2	LolCDE ABC lipoprotein transporter	32	27	0.542373	29	150	0.162011	3.28779e-08	5.09868e-06	1
group_7622		hypothetical protein	32	27	0.542373	29	150	0.162011	3.28779e-08	5.09868e-06	1
group_7621		hypothetical protein	32	27	0.542373	29	150	0.162011	3.28779e-08	5.09868e-06	1
group_7629	fabG_1	3-oxo-acyl-[acyl-carrier-protein] reductase	32	27	0.542373	29	150	0.162011	3.28779e-08	5.09868e-06	1
group_7628		hypothetical protein	32	27	0.542373	29	150	0.162011	3.28779e-08	5.09868e-06	1
acpS_2		holo-[acyl-carrier-protein] synthase	32	27	0.542373	29	150	0.162011	3.28779e-08	5.09868e-06	1
gcvT_2		aminomethyltransferase	32	27	0.542373	29	150	0.162011	3.28779e-08	5.09868e-06	1
group_5164	shlB	hypothetical protein	32	27	0.542373	29	150	0.162011	3.28779e-08	5.09868e-06	1
group_5162		hypothetical protein	32	27	0.542373	29	150	0.162011	3.28779e-08	5.09868e-06	1
group_5161		hypothetical protein	32	27	0.542373	29	150	0.162011	3.28779e-08	5.09868e-06	1
group_3612		hypothetical protein	39	20	0.661017	45	134	0.251397	3.45863e-08	5.28104e-06	1
yqeI_2		putative transcriptional regulator	33	26	0.559322	31	148	0.173184	4.02471e-08	5.87105e-06	1
yqeJ_2		putative protein	33	26	0.559322	31	148	0.173184	4.02471e-08	5.87105e-06	1
rtn_2		putative lipoprotein	33	26	0.559322	31	148	0.173184	4.02471e-08	5.87105e-06	1
yadV_3		putative pilin chaperone similar to PapD	33	26	0.559322	31	148	0.173184	4.02471e-08	5.87105e-06	1
ivbL		ilvB operon leader peptide	33	26	0.559322	31	148	0.173184	4.02471e-08	5.87105e-06	1
group_2523		hypothetical protein	37	22	0.627119	40	139	0.223464	4.06361e-08	5.87534e-06	1
nleF		Effector protein NleF	52	7	0.881356	87	92	0.486034	4.2283e-08	6.05982e-06	1
group_5192		hypothetical protein	43	16	0.728814	58	121	0.324022	6.09807e-08	8.51541e-06	1
group_7611		hypothetical protein	31	28	0.525424	28	151	0.156425	6.34773e-08	8.71506e-06	1
pinQ		Qin prophage; predicted site-specific recombinase	31	28	0.525424	28	151	0.156425	6.34773e-08	8.71506e-06	1
group_2540		hypothetical protein	32	27	0.542373	30	149	0.167598	8.10416e-08	1.08529e-05	1
intA_2		CP4-57 prophage; integrase	32	27	0.542373	30	149	0.167598	8.10416e-08	1.08529e-05	1
group_7807		hypothetical protein	32	27	0.542373	30	149	0.167598	8.10416e-08	1.08529e-05	1
group_5090		hypothetical protein	36	23	0.610169	39	140	0.217877	8.60542e-08	1.14305e-05	1
insA-1_2		IS1 protein InsA	33	26	0.559322	33	146	0.184358	9.06339e-08	1.17522e-05	1
ompC_2		outer membrane pore protein N, non-specific	33	26	0.559322	33	146	0.184358	9.06339e-08	1.17522e-05	1
group_7677		hypothetical protein	33	26	0.559322	33	146	0.184358	9.06339e-08	1.17522e-05	1
group_5241		hypothetical protein	34	25	0.576271	35	144	0.195531	1.01968e-07	1.26209e-05	1
group_629		hypothetical protein	32	27	0.542373	31	148	0.173184	1.14062e-07	1.30318e-05	1
group_7600		hypothetical protein	32	27	0.542373	31	148	0.173184	1.14062e-07	1.30318e-05	1
nanM_2		N-acetylneuraminate epimerase	32	27	0.542373	31	148	0.173184	1.14062e-07	1.30318e-05	1
group_7704		hypothetical protein	32	27	0.542373	31	148	0.173184	1.14062e-07	1.30318e-05	1
group_7762		hypothetical protein	32	27	0.542373	31	148	0.173184	1.14062e-07	1.30318e-05	1
group_5117		hypothetical protein	32	27	0.542373	31	148	0.173184	1.14062e-07	1.30318e-05	1
group_7757		hypothetical protein	32	27	0.542373	31	148	0.173184	1.14062e-07	1.30318e-05	1
group_7814		hypothetical protein	32	27	0.542373	31	148	0.173184	1.14062e-07	1.30318e-05	1
group_7490		hypothetical protein	32	27	0.542373	31	148	0.173184	1.14062e-07	1.30318e-05	1
bin3		Putative transposon Tn552 DNA-invertase bin3	32	27	0.542373	31	148	0.173184	1.14062e-07	1.30318e-05	1
group_5202		hypothetical protein	52	7	0.881356	91	88	0.50838	1.18612e-07	1.31828e-05	1
group_2530		hypothetical protein	52	7	0.881356	91	88	0.50838	1.18612e-07	1.31828e-05	1
group_3565		hypothetical protein	52	7	0.881356	91	88	0.50838	1.18612e-07	1.31828e-05	1
group_7580		hypothetical protein	52	7	0.881356	91	88	0.50838	1.18612e-07	1.31828e-05	1
ykgN_1		putative IS protein	30	29	0.508475	27	152	0.150838	1.20384e-07	1.32002e-05	1
group_918		hypothetical protein	30	29	0.508475	27	152	0.150838	1.20384e-07	1.32002e-05	1
group_7693		hypothetical protein	34	25	0.576271	36	143	0.201117	1.41609e-07	1.43786e-05	1
group_7612		hypothetical protein	31	28	0.525424	29	150	0.162011	1.60734e-07	1.43786e-05	1
group_7609		hypothetical protein	31	28	0.525424	29	150	0.162011	1.60734e-07	1.43786e-05	1
group_7608		hypothetical protein	31	28	0.525424	29	150	0.162011	1.60734e-07	1.43786e-05	1
repE		Replication initiation protein	31	28	0.525424	29	150	0.162011	1.60734e-07	1.43786e-05	1
yadV_2		putative pilin chaperone similar to PapD	31	28	0.525424	29	150	0.162011	1.60734e-07	1.43786e-05	1
group_3573		hypothetical protein	31	28	0.525424	29	150	0.162011	1.60734e-07	1.43786e-05	1
group_3613		hypothetical protein	39	20	0.661017	49	130	0.273743	1.68772e-07	1.43786e-05	1
higB		translation-dependent mRNA interferase, toxin of the HigB-HigA toxin-antitoxin system	48	11	0.813559	76	103	0.424581	1.74379e-07	1.43786e-05	1
group_3619		hypothetical protein	32	27	0.542373	32	147	0.178771	1.76894e-07	1.43786e-05	1
group_7480		hypothetical protein	32	27	0.542373	32	147	0.178771	1.76894e-07	1.43786e-05	1
group_7546		hypothetical protein	32	27	0.542373	32	147	0.178771	1.76894e-07	1.43786e-05	1
group_7545		hypothetical protein	32	27	0.542373	32	147	0.178771	1.76894e-07	1.43786e-05	1
group_7832		hypothetical protein	32	27	0.542373	32	147	0.178771	1.76894e-07	1.43786e-05	1
group_3621		hypothetical protein	32	27	0.542373	32	147	0.178771	1.76894e-07	1.43786e-05	1
group_3620		hypothetical protein	32	27	0.542373	32	147	0.178771	1.76894e-07	1.43786e-05	1
group_5221		hypothetical protein	32	27	0.542373	32	147	0.178771	1.76894e-07	1.43786e-05	1
group_5222		hypothetical protein	32	27	0.542373	32	147	0.178771	1.76894e-07	1.43786e-05	1
alpA		AlpA DNA-binding transcriptional activator; CP4-57 prophage	32	27	0.542373	32	147	0.178771	1.76894e-07	1.43786e-05	1
group_7768		hypothetical protein	32	27	0.542373	32	147	0.178771	1.76894e-07	1.43786e-05	1
group_7769		hypothetical protein	32	27	0.542373	32	147	0.178771	1.76894e-07	1.43786e-05	1
group_7766		hypothetical protein	32	27	0.542373	32	147	0.178771	1.76894e-07	1.43786e-05	1
group_7767		hypothetical protein	32	27	0.542373	32	147	0.178771	1.76894e-07	1.43786e-05	1
group_7764		hypothetical protein	32	27	0.542373	32	147	0.178771	1.76894e-07	1.43786e-05	1
group_7765		hypothetical protein	32	27	0.542373	32	147	0.178771	1.76894e-07	1.43786e-05	1
group_7763		hypothetical protein	32	27	0.542373	32	147	0.178771	1.76894e-07	1.43786e-05	1
group_3649		hypothetical protein	32	27	0.542373	32	147	0.178771	1.76894e-07	1.43786e-05	1
group_7771		hypothetical protein	32	27	0.542373	32	147	0.178771	1.76894e-07	1.43786e-05	1
group_7770		hypothetical protein	32	27	0.542373	32	147	0.178771	1.76894e-07	1.43786e-05	1
group_7758		hypothetical protein	32	27	0.542373	32	147	0.178771	1.76894e-07	1.43786e-05	1
group_7680		hypothetical protein	32	27	0.542373	32	147	0.178771	1.76894e-07	1.43786e-05	1
group_5096		hypothetical protein	32	27	0.542373	32	147	0.178771	1.76894e-07	1.43786e-05	1
group_7797		hypothetical protein	32	27	0.542373	32	147	0.178771	1.76894e-07	1.43786e-05	1
group_7805		hypothetical protein	32	27	0.542373	32	147	0.178771	1.76894e-07	1.43786e-05	1
group_5097		hypothetical protein	32	27	0.542373	32	147	0.178771	1.76894e-07	1.43786e-05	1
group_5087		hypothetical protein	32	27	0.542373	32	147	0.178771	1.76894e-07	1.43786e-05	1
group_5086		hypothetical protein	32	27	0.542373	32	147	0.178771	1.76894e-07	1.43786e-05	1
group_7491		hypothetical protein	32	27	0.542373	32	147	0.178771	1.76894e-07	1.43786e-05	1
group_7479		hypothetical protein	32	27	0.542373	32	147	0.178771	1.76894e-07	1.43786e-05	1
group_1157		hypothetical protein	32	27	0.542373	32	147	0.178771	1.76894e-07	1.43786e-05	1
group_7481	xerC_1	Tyrosine recombinase XerC	32	27	0.542373	32	147	0.178771	1.76894e-07	1.43786e-05	1
group_7478		hypothetical protein	32	27	0.542373	32	147	0.178771	1.76894e-07	1.43786e-05	1
group_7676		hypothetical protein	32	27	0.542373	32	147	0.178771	1.76894e-07	1.43786e-05	1
group_7678		hypothetical protein	32	27	0.542373	32	147	0.178771	1.76894e-07	1.43786e-05	1
group_7679		hypothetical protein	32	27	0.542373	32	147	0.178771	1.76894e-07	1.43786e-05	1
group_3594		hypothetical protein	32	27	0.542373	32	147	0.178771	1.76894e-07	1.43786e-05	1
group_7661		hypothetical protein	32	27	0.542373	32	147	0.178771	1.76894e-07	1.43786e-05	1
group_1918		hypothetical protein	35	24	0.59322	38	141	0.212291	1.78576e-07	1.44435e-05	1
group_3606		hypothetical protein	33	26	0.559322	34	145	0.189944	2.05471e-07	1.60621e-05	1
ydfG_2		3-hydroxy acid dehydrogenase monomer	33	26	0.559322	34	145	0.189944	2.05471e-07	1.60621e-05	1
flmC		Protein FlmC	33	26	0.559322	34	145	0.189944	2.05471e-07	1.60621e-05	1
group_7530		hypothetical protein	33	26	0.559322	34	145	0.189944	2.05471e-07	1.60621e-05	1
group_3572		hypothetical protein	33	26	0.559322	34	145	0.189944	2.05471e-07	1.60621e-05	1
group_5227		hypothetical protein	35	24	0.59322	39	140	0.217877	2.17994e-07	1.69599e-05	1
group_1159		hypothetical protein	31	28	0.525424	30	149	0.167598	2.21672e-07	1.71643e-05	1
sodC_2		superoxide dismutase precursor (Cu-Zn)	54	5	0.915254	101	78	0.564246	2.35778e-07	1.81705e-05	1
group_229		hypothetical protein	52	7	0.881356	93	86	0.519553	2.53815e-07	1.83245e-05	1
group_453		hypothetical protein	51	8	0.864407	88	91	0.49162	2.65097e-07	1.83245e-05	1
group_7548	ycjY_1	putative hydrolase	33	26	0.559322	35	144	0.195531	2.81025e-07	1.83245e-05	1
group_7540		hypothetical protein	33	26	0.559322	35	144	0.195531	2.81025e-07	1.83245e-05	1
group_7547	ycaN	putative transcriptional regulator LYSR-type	33	26	0.559322	35	144	0.195531	2.81025e-07	1.83245e-05	1
group_7605		hypothetical protein	33	26	0.559322	35	144	0.195531	2.81025e-07	1.83245e-05	1
group_7604		hypothetical protein	33	26	0.559322	35	144	0.195531	2.81025e-07	1.83245e-05	1
group_7606		hypothetical protein	33	26	0.559322	35	144	0.195531	2.81025e-07	1.83245e-05	1
rep_2		ATP-dependent DNA helicase Rep	33	26	0.559322	35	144	0.195531	2.81025e-07	1.83245e-05	1
group_7637		hypothetical protein	33	26	0.559322	35	144	0.195531	2.81025e-07	1.83245e-05	1
group_3623		hypothetical protein	33	26	0.559322	35	144	0.195531	2.81025e-07	1.83245e-05	1
group_5127		hypothetical protein	33	26	0.559322	35	144	0.195531	2.81025e-07	1.83245e-05	1
ycjY_6		putative hydrolase	33	26	0.559322	35	144	0.195531	2.81025e-07	1.83245e-05	1
group_5233		hypothetical protein	33	26	0.559322	35	144	0.195531	2.81025e-07	1.83245e-05	1
group_7535		hypothetical protein	33	26	0.559322	35	144	0.195531	2.81025e-07	1.83245e-05	1
cshA		DEAD-box ATP-dependent RNA helicase CshA	33	26	0.559322	35	144	0.195531	2.81025e-07	1.83245e-05	1
blr		beta-lactam resistance protein	33	26	0.559322	35	144	0.195531	2.81025e-07	1.83245e-05	1
nepI_2		purine ribonucleoside efflux transporter	33	26	0.559322	35	144	0.195531	2.81025e-07	1.83245e-05	1
rhlE_1		ATP-dependent RNA helicase RhlE	33	26	0.559322	35	144	0.195531	2.81025e-07	1.83245e-05	1
group_7539		hypothetical protein	33	26	0.559322	35	144	0.195531	2.81025e-07	1.83245e-05	1
group_7537		hypothetical protein	33	26	0.559322	35	144	0.195531	2.81025e-07	1.83245e-05	1
group_7536		hypothetical protein	33	26	0.559322	35	144	0.195531	2.81025e-07	1.83245e-05	1
group_7534		hypothetical protein	33	26	0.559322	35	144	0.195531	2.81025e-07	1.83245e-05	1
group_5092		hypothetical protein	33	26	0.559322	35	144	0.195531	2.81025e-07	1.83245e-05	1
ycjZ_2		putative transcriptional regulator LysR-type	33	26	0.559322	35	144	0.195531	2.81025e-07	1.83245e-05	1
group_1953		hypothetical protein	33	26	0.559322	35	144	0.195531	2.81025e-07	1.83245e-05	1
fadH_1		2,4-dienoyl-CoA reductase	33	26	0.559322	35	144	0.195531	2.81025e-07	1.83245e-05	1
rapA		RNA polymerase-associated protein RapA	33	26	0.559322	35	144	0.195531	2.81025e-07	1.83245e-05	1
group_7541	eaeB	Protein EaeB	33	26	0.559322	35	144	0.195531	2.81025e-07	1.83245e-05	1
group_3546		hypothetical protein	33	26	0.559322	35	144	0.195531	2.81025e-07	1.83245e-05	1
group_10566	tir	Translocated intimin receptor Tir	33	26	0.559322	35	144	0.195531	2.81025e-07	1.83245e-05	1
group_1154		hypothetical protein	33	26	0.559322	35	144	0.195531	2.81025e-07	1.83245e-05	1
group_7817	marB	multiple antibiotic resistance protein	33	26	0.559322	35	144	0.195531	2.81025e-07	1.83245e-05	1
group_5165		hypothetical protein	33	26	0.559322	35	144	0.195531	2.81025e-07	1.83245e-05	1
eae		Intimin	33	26	0.559322	35	144	0.195531	2.81025e-07	1.83245e-05	1
group_5239		hypothetical protein	42	17	0.711864	58	121	0.324022	2.81519e-07	1.83245e-05	1
ssb_2		ssDNA-binding protein	31	28	0.525424	31	148	0.173184	3.38977e-07	2.00287e-05	1
group_7642		hypothetical protein	31	28	0.525424	31	148	0.173184	3.38977e-07	2.00287e-05	1
pinE_1		e14 prophage; site-specific DNA recombinase	31	28	0.525424	31	148	0.173184	3.38977e-07	2.00287e-05	1
group_2549		hypothetical protein	39	20	0.661017	50	129	0.27933	3.55136e-07	2.00287e-05	1
ydbD_2		protein involved in detoxification of methylglyoxal	34	25	0.576271	37	142	0.206704	3.63597e-07	2.00287e-05	1
ydaV_1		Rac prophage; predicted DNA replication protein	50	9	0.847458	86	93	0.480447	3.73756e-07	2.00287e-05	1
cdhR_2		HTH-type transcriptional regulator CdhR	32	27	0.542373	33	146	0.184358	4.06998e-07	2.00287e-05	1
group_7526	arpA_1	regulator of acetyl CoA synthetase	32	27	0.542373	33	146	0.184358	4.06998e-07	2.00287e-05	1
group_7726		hypothetical protein	32	27	0.542373	33	146	0.184358	4.06998e-07	2.00287e-05	1
group_7727		hypothetical protein	32	27	0.542373	33	146	0.184358	4.06998e-07	2.00287e-05	1
group_7729		hypothetical protein	32	27	0.542373	33	146	0.184358	4.06998e-07	2.00287e-05	1
yehD_2		putative fimbrial-like adhesin protein	32	27	0.542373	33	146	0.184358	4.06998e-07	2.00287e-05	1
group_7831	pppA	prepilin peptidase	32	27	0.542373	33	146	0.184358	4.06998e-07	2.00287e-05	1
group_7551	yfcR	putative fimbrial-like adhesin protein	32	27	0.542373	33	146	0.184358	4.06998e-07	2.00287e-05	1
group_7550	yfcO	putative protein	32	27	0.542373	33	146	0.184358	4.06998e-07	2.00287e-05	1
group_7552	yfcS	putative periplasmic pilus chaperone	32	27	0.542373	33	146	0.184358	4.06998e-07	2.00287e-05	1
group_5152		hypothetical protein	32	27	0.542373	33	146	0.184358	4.06998e-07	2.00287e-05	1
gmm_2		GDP-mannose mannosyl hydrolase	32	27	0.542373	33	146	0.184358	4.06998e-07	2.00287e-05	1
gmd_2		GDP-mannose 4,6-dehydratase	32	27	0.542373	33	146	0.184358	4.06998e-07	2.00287e-05	1
wfgD		UDP-Glc:alpha-D-GlcNAc-diphosphoundecaprenol beta-1,3-glucosyltransferase WfgD	32	27	0.542373	33	146	0.184358	4.06998e-07	2.00287e-05	1
ykgL		putative protein	32	27	0.542373	33	146	0.184358	4.06998e-07	2.00287e-05	1
group_7651	yehE	putative protein	32	27	0.542373	33	146	0.184358	4.06998e-07	2.00287e-05	1
perB		GDP-perosamine N-acetyltransferase	32	27	0.542373	33	146	0.184358	4.06998e-07	2.00287e-05	1
group_7573		hypothetical protein	32	27	0.542373	33	146	0.184358	4.06998e-07	2.00287e-05	1
group_7572		hypothetical protein	32	27	0.542373	33	146	0.184358	4.06998e-07	2.00287e-05	1
group_7571		hypothetical protein	32	27	0.542373	33	146	0.184358	4.06998e-07	2.00287e-05	1
group_7574		hypothetical protein	32	27	0.542373	33	146	0.184358	4.06998e-07	2.00287e-05	1
group_5133	yfcP	putative fimbrial-like adhesin protein	32	27	0.542373	33	146	0.184358	4.06998e-07	2.00287e-05	1
group_7654		hypothetical protein	32	27	0.542373	33	146	0.184358	4.06998e-07	2.00287e-05	1
group_7525		hypothetical protein	32	27	0.542373	33	146	0.184358	4.06998e-07	2.00287e-05	1
group_7527		hypothetical protein	32	27	0.542373	33	146	0.184358	4.06998e-07	2.00287e-05	1
outC		Type II secretion system protein C	32	27	0.542373	33	146	0.184358	4.06998e-07	2.00287e-05	1
group_5244		hypothetical protein	32	27	0.542373	33	146	0.184358	4.06998e-07	2.00287e-05	1
pulS		Pullulanase secretion protein PulS	32	27	0.542373	33	146	0.184358	4.06998e-07	2.00287e-05	1
group_7740		hypothetical protein	32	27	0.542373	33	146	0.184358	4.06998e-07	2.00287e-05	1
group_7742		hypothetical protein	32	27	0.542373	33	146	0.184358	4.06998e-07	2.00287e-05	1
group_7744		hypothetical protein	32	27	0.542373	33	146	0.184358	4.06998e-07	2.00287e-05	1
cpsB_2		mannose-1-phosphate guanylyltransferase	32	27	0.542373	33	146	0.184358	4.06998e-07	2.00287e-05	1
fcl_2		GDP-fucose synthase	32	27	0.542373	33	146	0.184358	4.06998e-07	2.00287e-05	1
arnB_2		UDP-L-Ara4O C-4 transaminase"	32	27	0.542373	33	146	0.184358	4.06998e-07	2.00287e-05	1
group_7528		hypothetical protein	32	27	0.542373	33	146	0.184358	4.06998e-07	2.00287e-05	1
group_7830	yghD	putative secretion pathway protein, M-type protein, membrane anchored	32	27	0.542373	33	146	0.184358	4.06998e-07	2.00287e-05	1
group_7823	gspD	putative protein secretion protein for export	32	27	0.542373	33	146	0.184358	4.06998e-07	2.00287e-05	1
group_7824	gspF	putative protein secretion protein for export	32	27	0.542373	33	146	0.184358	4.06998e-07	2.00287e-05	1
group_7827	xcpW	Type II secretion system protein J	32	27	0.542373	33	146	0.184358	4.06998e-07	2.00287e-05	1
group_7828		hypothetical protein	32	27	0.542373	33	146	0.184358	4.06998e-07	2.00287e-05	1
group_7826		hypothetical protein	32	27	0.542373	33	146	0.184358	4.06998e-07	2.00287e-05	1
yehC_2		putative fimbrial chaperone	32	27	0.542373	33	146	0.184358	4.06998e-07	2.00287e-05	1
group_7788		hypothetical protein	32	27	0.542373	33	146	0.184358	4.06998e-07	2.00287e-05	1
group_7789		hypothetical protein	32	27	0.542373	33	146	0.184358	4.06998e-07	2.00287e-05	1
group_7786		hypothetical protein	32	27	0.542373	33	146	0.184358	4.06998e-07	2.00287e-05	1
group_7815		hypothetical protein	32	27	0.542373	33	146	0.184358	4.06998e-07	2.00287e-05	1
group_7816		hypothetical protein	32	27	0.542373	33	146	0.184358	4.06998e-07	2.00287e-05	1
ylcG_2		DLP12 prophage; small protein	32	27	0.542373	33	146	0.184358	4.06998e-07	2.00287e-05	1
gspL		putative protein secretion protein for export	32	27	0.542373	33	146	0.184358	4.06998e-07	2.00287e-05	1
group_1956		hypothetical protein	32	27	0.542373	33	146	0.184358	4.06998e-07	2.00287e-05	1
group_5088		hypothetical protein	32	27	0.542373	33	146	0.184358	4.06998e-07	2.00287e-05	1
group_7493	ypdI	YpdI colanic acid synthesis lipoprotein	32	27	0.542373	33	146	0.184358	4.06998e-07	2.00287e-05	1
group_7652	yehF	Protein YehF	32	27	0.542373	33	146	0.184358	4.06998e-07	2.00287e-05	1
group_7485		hypothetical protein	32	27	0.542373	33	146	0.184358	4.06998e-07	2.00287e-05	1
group_7647		hypothetical protein	32	27	0.542373	33	146	0.184358	4.06998e-07	2.00287e-05	1
group_7648		hypothetical protein	32	27	0.542373	33	146	0.184358	4.06998e-07	2.00287e-05	1
stcE		Metalloprotease StcE	32	27	0.542373	33	146	0.184358	4.06998e-07	2.00287e-05	1
group_3581	yehA	hypothetical protein	32	27	0.542373	33	146	0.184358	4.06998e-07	2.00287e-05	1
group_7674		hypothetical protein	32	27	0.542373	33	146	0.184358	4.06998e-07	2.00287e-05	1
group_7588	yadL	hypothetical protein	32	27	0.542373	33	146	0.184358	4.06998e-07	2.00287e-05	1
group_7589		hypothetical protein	32	27	0.542373	33	146	0.184358	4.06998e-07	2.00287e-05	1
group_7587	yadM	putative fimbrial-like adhesin protein	32	27	0.542373	33	146	0.184358	4.06998e-07	2.00287e-05	1
group_7581		hypothetical protein	32	27	0.542373	33	146	0.184358	4.06998e-07	2.00287e-05	1
gspH		putative protein secretion protein for export	32	27	0.542373	33	146	0.184358	4.06998e-07	2.00287e-05	1
group_7594		hypothetical protein	32	27	0.542373	33	146	0.184358	4.06998e-07	2.00287e-05	1
parE4		Toxin ParE4	32	27	0.542373	33	146	0.184358	4.06998e-07	2.00287e-05	1
group_7662		hypothetical protein	32	27	0.542373	33	146	0.184358	4.06998e-07	2.00287e-05	1
group_7665		hypothetical protein	32	27	0.542373	33	146	0.184358	4.06998e-07	2.00287e-05	1
group_7596		hypothetical protein	32	27	0.542373	33	146	0.184358	4.06998e-07	2.00287e-05	1
group_7717		hypothetical protein	30	29	0.508475	29	150	0.162011	4.24152e-07	2.07479e-05	1
group_7353		hypothetical protein	47	12	0.79661	75	104	0.418994	4.28779e-07	2.08494e-05	1
group_5153		hypothetical protein	34	25	0.576271	38	141	0.212291	4.38406e-07	2.12542e-05	1
group_1478		hypothetical protein	48	11	0.813559	79	100	0.441341	4.48589e-07	2.16835e-05	1
tfaE_1		e14 prophage; predicted tail fiber assembly protein	27	32	0.457627	23	156	0.128492	4.72038e-07	2.27497e-05	1
group_448		hypothetical protein	47	12	0.79661	76	103	0.424581	5.07943e-07	2.35993e-05	1
group_7687		hypothetical protein	40	19	0.677966	54	125	0.301676	5.21675e-07	2.35993e-05	1
group_2529		hypothetical protein	32	27	0.542373	34	145	0.189944	5.47443e-07	2.35993e-05	1
group_2525		hypothetical protein	32	27	0.542373	34	145	0.189944	5.47443e-07	2.35993e-05	1
gltC		HTH-type transcriptional regulator GltC	32	27	0.542373	34	145	0.189944	5.47443e-07	2.35993e-05	1
group_5171		hypothetical protein	32	27	0.542373	34	145	0.189944	5.47443e-07	2.35993e-05	1
group_5170		hypothetical protein	32	27	0.542373	34	145	0.189944	5.47443e-07	2.35993e-05	1
elfC_1		putative outer membrane usher protein	32	27	0.542373	34	145	0.189944	5.47443e-07	2.35993e-05	1
rsxB_1		Ion-translocating oxidoreductase complex subunit B	32	27	0.542373	34	145	0.189944	5.47443e-07	2.35993e-05	1
group_7718		hypothetical protein	32	27	0.542373	34	145	0.189944	5.47443e-07	2.35993e-05	1
group_7711	lpfD	putative minor fimbrial subunit LpfD	32	27	0.542373	34	145	0.189944	5.47443e-07	2.35993e-05	1
group_7570	mokB	regulatory peptide whose translation enables hokB expression	32	27	0.542373	34	145	0.189944	5.47443e-07	2.35993e-05	1
group_7576	ynbE	hypothetical protein	32	27	0.542373	34	145	0.189944	5.47443e-07	2.35993e-05	1
group_7575		hypothetical protein	32	27	0.542373	34	145	0.189944	5.47443e-07	2.35993e-05	1
group_5102		hypothetical protein	32	27	0.542373	34	145	0.189944	5.47443e-07	2.35993e-05	1
group_14403	elfG_1	putative fimbrial-like adhesin protein	32	27	0.542373	34	145	0.189944	5.47443e-07	2.35993e-05	1
group_7519	ydfA_2	Qin prophage; predicted protein	32	27	0.542373	34	145	0.189944	5.47443e-07	2.35993e-05	1
group_7522	sfmA_2	putative fimbrial-like adhesin protein	32	27	0.542373	34	145	0.189944	5.47443e-07	2.35993e-05	1
group_7524	elfG_2	putative fimbrial-like adhesin protein	32	27	0.542373	34	145	0.189944	5.47443e-07	2.35993e-05	1
group_7833		hypothetical protein	32	27	0.542373	34	145	0.189944	5.47443e-07	2.35993e-05	1
group_7834		hypothetical protein	32	27	0.542373	34	145	0.189944	5.47443e-07	2.35993e-05	1
dmsB_1		dimethyl sulfoxide reductase, chain B	32	27	0.542373	34	145	0.189944	5.47443e-07	2.35993e-05	1
group_3543	yraI_1	putative pilin chaperone	32	27	0.542373	34	145	0.189944	5.47443e-07	2.35993e-05	1
group_7785	ybaM	small protein involved in the cell envelope stress response	32	27	0.542373	34	145	0.189944	5.47443e-07	2.35993e-05	1
group_7780	ompL	putative outer membrane porin L	32	27	0.542373	34	145	0.189944	5.47443e-07	2.35993e-05	1
group_7499		hypothetical protein	32	27	0.542373	34	145	0.189944	5.47443e-07	2.35993e-05	1
group_2083		hypothetical protein	32	27	0.542373	34	145	0.189944	5.47443e-07	2.35993e-05	1
group_5249		hypothetical protein	32	27	0.542373	34	145	0.189944	5.47443e-07	2.35993e-05	1
group_7475		hypothetical protein	32	27	0.542373	34	145	0.189944	5.47443e-07	2.35993e-05	1
group_1955		hypothetical protein	32	27	0.542373	34	145	0.189944	5.47443e-07	2.35993e-05	1
dmsA_1		dimethyl sulfoxide reductase, chain A	32	27	0.542373	34	145	0.189944	5.47443e-07	2.35993e-05	1
group_5172		hypothetical protein	35	24	0.59322	41	138	0.22905	6.6838e-07	2.56073e-05	1
group_1929		hypothetical protein	35	24	0.59322	41	138	0.22905	6.6838e-07	2.56073e-05	1
group_1922		hypothetical protein	42	17	0.711864	60	119	0.335196	7.0498e-07	2.56073e-05	1
ulaB_1		L-ascorbate PTS permease - UlaB subunit	33	26	0.559322	36	143	0.201117	7.27248e-07	2.56073e-05	1
cdhR_1		HTH-type transcriptional regulator CdhR	33	26	0.559322	36	143	0.201117	7.27248e-07	2.56073e-05	1
group_7529		hypothetical protein	33	26	0.559322	36	143	0.201117	7.27248e-07	2.56073e-05	1
fumA_2		fumarase A monomer	33	26	0.559322	36	143	0.201117	7.27248e-07	2.56073e-05	1
group_314		hypothetical protein	33	26	0.559322	36	143	0.201117	7.27248e-07	2.56073e-05	1
group_7725		hypothetical protein	33	26	0.559322	36	143	0.201117	7.27248e-07	2.56073e-05	1
yehD_1		putative fimbrial-like adhesin protein	33	26	0.559322	36	143	0.201117	7.27248e-07	2.56073e-05	1
group_3608		hypothetical protein	33	26	0.559322	36	143	0.201117	7.27248e-07	2.56073e-05	1
group_5149		hypothetical protein	33	26	0.559322	36	143	0.201117	7.27248e-07	2.56073e-05	1
btuR_2		cobinamide adenosyltransferase / cobalamin adenosyltransferase	33	26	0.559322	36	143	0.201117	7.27248e-07	2.56073e-05	1
ydjI_1		putative aldolase	33	26	0.559322	36	143	0.201117	7.27248e-07	2.56073e-05	1
mxiC		Protein MxiC	33	26	0.559322	36	143	0.201117	7.27248e-07	2.56073e-05	1
group_7731		hypothetical protein	33	26	0.559322	36	143	0.201117	7.27248e-07	2.56073e-05	1
group_7730		hypothetical protein	33	26	0.559322	36	143	0.201117	7.27248e-07	2.56073e-05	1
group_7553	papC	Outer membrane usher protein PapC	33	26	0.559322	36	143	0.201117	7.27248e-07	2.56073e-05	1
group_7557		hypothetical protein	33	26	0.559322	36	143	0.201117	7.27248e-07	2.56073e-05	1
group_4959		hypothetical protein	33	26	0.559322	36	143	0.201117	7.27248e-07	2.56073e-05	1
group_7561	ybgD	putative fimbrial-like adhesin protein	33	26	0.559322	36	143	0.201117	7.27248e-07	2.56073e-05	1
group_7562	ybgP	putative fimbrial chaperone	33	26	0.559322	36	143	0.201117	7.27248e-07	2.56073e-05	1
group_7563	ybgO	putative fimbrial-like adhesin protein	33	26	0.559322	36	143	0.201117	7.27248e-07	2.56073e-05	1
group_5236		hypothetical protein	33	26	0.559322	36	143	0.201117	7.27248e-07	2.56073e-05	1
group_7710	fimI_2	fimbrial protein	33	26	0.559322	36	143	0.201117	7.27248e-07	2.56073e-05	1
group_7795		hypothetical protein	33	26	0.559322	36	143	0.201117	7.27248e-07	2.56073e-05	1
rbsA_1		ribose ABC transporter - putative ATP binding subunit	33	26	0.559322	36	143	0.201117	7.27248e-07	2.56073e-05	1
rbsC_4		ribose ABC transporter - membrane subunit	33	26	0.559322	36	143	0.201117	7.27248e-07	2.56073e-05	1
group_5103		hypothetical protein	33	26	0.559322	36	143	0.201117	7.27248e-07	2.56073e-05	1
group_5214		hypothetical protein	33	26	0.559322	36	143	0.201117	7.27248e-07	2.56073e-05	1
group_5212		hypothetical protein	33	26	0.559322	36	143	0.201117	7.27248e-07	2.56073e-05	1
group_7775		hypothetical protein	33	26	0.559322	36	143	0.201117	7.27248e-07	2.56073e-05	1
group_7776		hypothetical protein	33	26	0.559322	36	143	0.201117	7.27248e-07	2.56073e-05	1
rcsC_2		Sensor histidine kinase RcsC	33	26	0.559322	36	143	0.201117	7.27248e-07	2.56073e-05	1
group_3560	ybgQ	putative outer membrane usher protein	33	26	0.559322	36	143	0.201117	7.27248e-07	2.56073e-05	1
group_5119		hypothetical protein	33	26	0.559322	36	143	0.201117	7.27248e-07	2.56073e-05	1
gltP_2		glutamate / aspartate : H+ symporter GltP	33	26	0.559322	36	143	0.201117	7.27248e-07	2.56073e-05	1
torR_1		TorR transcriptional dual regulator	33	26	0.559322	36	143	0.201117	7.27248e-07	2.56073e-05	1
group_3544		hypothetical protein	33	26	0.559322	36	143	0.201117	7.27248e-07	2.56073e-05	1
ulaA_1		L-ascorbate PTS permease - UlaA subunit	33	26	0.559322	36	143	0.201117	7.27248e-07	2.56073e-05	1
prsE		Type I secretion system membrane fusion protein PrsE	33	26	0.559322	36	143	0.201117	7.27248e-07	2.56073e-05	1
ydjH_1		putative kinase	33	26	0.559322	36	143	0.201117	7.27248e-07	2.56073e-05	1
fimD_2		outer membrane protein; export and assembly of type 1 fimbriae	33	26	0.559322	36	143	0.201117	7.27248e-07	2.56073e-05	1
invF		Invasion protein InvF	33	26	0.559322	36	143	0.201117	7.27248e-07	2.56073e-05	1
yehC_1		putative fimbrial chaperone	33	26	0.559322	36	143	0.201117	7.27248e-07	2.56073e-05	1
yadV_1		putative pilin chaperone similar to PapD	33	26	0.559322	36	143	0.201117	7.27248e-07	2.56073e-05	1
sopA		hypothetical protein	33	26	0.559322	36	143	0.201117	7.27248e-07	2.56073e-05	1
fimI_3		fimbrial protein	33	26	0.559322	36	143	0.201117	7.27248e-07	2.56073e-05	1
sctC_2		Type 3 secretion system secretin	33	26	0.559322	36	143	0.201117	7.27248e-07	2.56073e-05	1
fimC_2		periplasmic chaperone, required for type 1 fimbriae	33	26	0.559322	36	143	0.201117	7.27248e-07	2.56073e-05	1
group_1947		hypothetical protein	33	26	0.559322	36	143	0.201117	7.27248e-07	2.56073e-05	1
group_3557	yfcV	putative fimbrial-like adhesin protein	33	26	0.559322	36	143	0.201117	7.27248e-07	2.56073e-05	1
group_3558		Methylaspartate ammonia-lyase	33	26	0.559322	36	143	0.201117	7.27248e-07	2.56073e-05	1
sfmM2		L-tyrosine C(3)-methyltransferase	33	26	0.559322	36	143	0.201117	7.27248e-07	2.56073e-05	1
group_7801		hypothetical protein	33	26	0.559322	36	143	0.201117	7.27248e-07	2.56073e-05	1
yhhS_1		putative transport protein YhhS	33	26	0.559322	36	143	0.201117	7.27248e-07	2.56073e-05	1
group_3568	yadK	putative fimbrial-like adhesin protein	33	26	0.559322	36	143	0.201117	7.27248e-07	2.56073e-05	1
group_5085	gspO	leader peptidase, integral membrane protein	33	26	0.559322	36	143	0.201117	7.27248e-07	2.56073e-05	1
group_1147		hypothetical protein	33	26	0.559322	36	143	0.201117	7.27248e-07	2.56073e-05	1
group_1148		hypothetical protein	33	26	0.559322	36	143	0.201117	7.27248e-07	2.56073e-05	1
gcvA_2		GcvA DNA-binding transcriptional dual regulator	33	26	0.559322	36	143	0.201117	7.27248e-07	2.56073e-05	1
tolC_2		TolC monomer	33	26	0.559322	36	143	0.201117	7.27248e-07	2.56073e-05	1
ltxB		Leukotoxin export ATP-binding protein LtxB	33	26	0.559322	36	143	0.201117	7.27248e-07	2.56073e-05	1
group_7556		hypothetical protein	33	26	0.559322	36	143	0.201117	7.27248e-07	2.56073e-05	1
rbsB_2		ribose ABC transporter - putative periplasmic binding protein	33	26	0.559322	36	143	0.201117	7.27248e-07	2.56073e-05	1
group_7861		hypothetical protein	33	26	0.559322	36	143	0.201117	7.27248e-07	2.56073e-05	1
group_7586	htrE	putative outer membrane usher protein	33	26	0.559322	36	143	0.201117	7.27248e-07	2.56073e-05	1
group_7584	yadN	putative fimbrial-like adhesin protein	33	26	0.559322	36	143	0.201117	7.27248e-07	2.56073e-05	1
ydcR_1		fused predicted DNA-binding transcriptional regulator and predicted amino transferase	33	26	0.559322	36	143	0.201117	7.27248e-07	2.56073e-05	1
yabP		putative protein	33	26	0.559322	36	143	0.201117	7.27248e-07	2.56073e-05	1
group_7663		hypothetical protein	33	26	0.559322	36	143	0.201117	7.27248e-07	2.56073e-05	1
group_65		hypothetical protein	53	6	0.898305	100	79	0.558659	7.50933e-07	2.63844e-05	1
group_1143		hypothetical protein	50	9	0.847458	88	91	0.49162	7.90633e-07	2.76863e-05	1
group_7882		hypothetical protein	29	30	0.491525	28	151	0.156425	8.00197e-07	2.76863e-05	1
group_5155		hypothetical protein	32	27	0.542373	35	144	0.195531	8.06627e-07	2.76863e-05	1
group_7728		hypothetical protein	32	27	0.542373	35	144	0.195531	8.06627e-07	2.76863e-05	1
group_7638		hypothetical protein	32	27	0.542373	35	144	0.195531	8.06627e-07	2.76863e-05	1
group_7716	arsR	ArsR-antimonite	32	27	0.542373	35	144	0.195531	8.06627e-07	2.76863e-05	1
group_5137		hypothetical protein	32	27	0.542373	35	144	0.195531	8.06627e-07	2.76863e-05	1
yccE_1		putative protein	32	27	0.542373	35	144	0.195531	8.06627e-07	2.76863e-05	1
group_7619		hypothetical protein	49	10	0.830508	84	95	0.469274	8.33104e-07	2.83568e-05	1
group_7620		hypothetical protein	49	10	0.830508	84	95	0.469274	8.33104e-07	2.83568e-05	1
group_1941		hypothetical protein	49	10	0.830508	84	95	0.469274	8.33104e-07	2.83568e-05	1
group_1503		hypothetical protein	33	26	0.559322	37	142	0.206704	8.64924e-07	2.90764e-05	1
group_7616		hypothetical protein	33	26	0.559322	37	142	0.206704	8.64924e-07	2.90764e-05	1
group_7614		hypothetical protein	33	26	0.559322	37	142	0.206704	8.64924e-07	2.90764e-05	1
group_7615		hypothetical protein	33	26	0.559322	37	142	0.206704	8.64924e-07	2.90764e-05	1
group_1511		hypothetical protein	33	26	0.559322	37	142	0.206704	8.64924e-07	2.90764e-05	1
group_1146		hypothetical protein	52	7	0.881356	96	83	0.536313	9.5676e-07	3.20976e-05	1
group_628		hypothetical protein	49	10	0.830508	85	94	0.47486	9.84346e-07	3.29554e-05	1
group_7690		hypothetical protein	36	23	0.610169	44	135	0.24581	9.88962e-07	3.29573e-05	1
group_7487		hypothetical protein	23	36	0.389831	17	162	0.0949721	9.90455e-07	3.29573e-05	1
group_5200		hypothetical protein	46	13	0.779661	74	105	0.413408	1.01134e-06	3.35837e-05	1
group_5154		hypothetical protein	31	28	0.525424	33	146	0.184358	1.04828e-06	3.45995e-05	1
group_7741		hypothetical protein	31	28	0.525424	33	146	0.184358	1.04828e-06	3.45995e-05	1
group_5169	xerC_3	Tyrosine recombinase XerC	31	28	0.525424	33	146	0.184358	1.04828e-06	3.45995e-05	1
group_778		hypothetical protein	44	15	0.745763	68	111	0.379888	1.07001e-06	3.52455e-05	1
group_110		IS256 family transposase ISEic2	58	1	0.983051	127	52	0.709497	1.08589e-06	3.56966e-05	1
group_7617		hypothetical protein	28	31	0.474576	26	153	0.145251	1.16174e-06	3.70032e-05	1
uhpB_2		Signal transduction histidine-protein kinase/phosphatase UhpB	33	26	0.559322	38	141	0.212291	1.1664e-06	3.70032e-05	1
group_7739		hypothetical protein	33	26	0.559322	38	141	0.212291	1.1664e-06	3.70032e-05	1
group_7738		hypothetical protein	33	26	0.559322	38	141	0.212291	1.1664e-06	3.70032e-05	1
glpT_3		glycerol-3-phosphate:phosphate antiporter	33	26	0.559322	38	141	0.212291	1.1664e-06	3.70032e-05	1
afuC		CP4-6 prophage; predicted ferric transporter subunit/ATP-binding component of ABC superfamily protein	33	26	0.559322	38	141	0.212291	1.1664e-06	3.70032e-05	1
group_7520		hypothetical protein	33	26	0.559322	38	141	0.212291	1.1664e-06	3.70032e-05	1
fimZ_8		FimZ transcriptional regulator	33	26	0.559322	38	141	0.212291	1.1664e-06	3.70032e-05	1
group_7793		hypothetical protein	33	26	0.559322	38	141	0.212291	1.1664e-06	3.70032e-05	1
group_7792		putative protein	33	26	0.559322	38	141	0.212291	1.1664e-06	3.70032e-05	1
group_7599	yjiJ	putative transport protein	33	26	0.559322	38	141	0.212291	1.1664e-06	3.70032e-05	1
group_5116		hypothetical protein	33	26	0.559322	38	141	0.212291	1.1664e-06	3.70032e-05	1
group_3571	yeeJ_2	adhesin	33	26	0.559322	38	141	0.212291	1.1664e-06	3.70032e-05	1
group_7598		hypothetical protein	33	26	0.559322	38	141	0.212291	1.1664e-06	3.70032e-05	1
group_7597		hypothetical protein	33	26	0.559322	38	141	0.212291	1.1664e-06	3.70032e-05	1
group_626		hypothetical protein	46	13	0.779661	75	104	0.418994	1.21227e-06	3.83838e-05	1
group_2538		hypothetical protein	51	8	0.864407	93	86	0.519553	1.27319e-06	4.02349e-05	1
group_3589		hypothetical protein	34	25	0.576271	40	139	0.223464	1.32886e-06	4.17518e-05	1
group_5183		hypothetical protein	34	25	0.576271	40	139	0.223464	1.32886e-06	4.17518e-05	1
group_7667		hypothetical protein	34	25	0.576271	40	139	0.223464	1.32886e-06	4.17518e-05	1
group_1334		hypothetical protein	50	9	0.847458	89	90	0.497207	1.46932e-06	4.59879e-05	1
group_2546	intE_1	e14 prophage; predicted integrase	50	9	0.847458	89	90	0.497207	1.46932e-06	4.59879e-05	1
group_7613		hypothetical protein	31	28	0.525424	34	145	0.189944	1.52292e-06	4.74838e-05	1
group_527		hypothetical protein	50	9	0.847458	90	89	0.502793	1.6357e-06	5.04301e-05	1
group_6869		hypothetical protein	34	25	0.576271	41	138	0.22905	1.64211e-06	5.04301e-05	1
yciF_2		putative structural protein	34	25	0.576271	41	138	0.22905	1.64211e-06	5.04301e-05	1
group_3582		hypothetical protein	34	25	0.576271	41	138	0.22905	1.64211e-06	5.04301e-05	1
group_5184		Manganese catalase	34	25	0.576271	41	138	0.22905	1.64211e-06	5.04301e-05	1
group_7668		hypothetical protein	34	25	0.576271	41	138	0.22905	1.64211e-06	5.04301e-05	1
group_3587		hypothetical protein	32	27	0.542373	36	143	0.201117	1.67619e-06	5.07142e-05	1
group_3586		hypothetical protein	32	27	0.542373	36	143	0.201117	1.67619e-06	5.07142e-05	1
group_3585		hypothetical protein	32	27	0.542373	36	143	0.201117	1.67619e-06	5.07142e-05	1
oatA		hypothetical protein	32	27	0.542373	36	143	0.201117	1.67619e-06	5.07142e-05	1
group_7659		hypothetical protein	32	27	0.542373	36	143	0.201117	1.67619e-06	5.07142e-05	1
yjgL		putative protein	32	27	0.542373	36	143	0.201117	1.67619e-06	5.07142e-05	1
group_2539		hypothetical protein	32	27	0.542373	36	143	0.201117	1.67619e-06	5.07142e-05	1
group_22		hypothetical protein	49	10	0.830508	86	93	0.480447	1.75328e-06	5.29485e-05	1
group_56		hypothetical protein	52	7	0.881356	98	81	0.547486	1.94632e-06	5.86698e-05	1
group_5176		hypothetical protein	35	24	0.59322	43	136	0.240223	1.9727e-06	5.89213e-05	1
group_3022		hypothetical protein	35	24	0.59322	43	136	0.240223	1.9727e-06	5.89213e-05	1
group_3437		hypothetical protein	44	15	0.745763	69	110	0.385475	2.06756e-06	6.14177e-05	1
group_7658		hypothetical protein	28	31	0.474576	28	151	0.156425	2.16507e-06	6.41978e-05	1
group_1501		hypothetical protein	32	27	0.542373	37	142	0.206704	2.22726e-06	6.52741e-05	1
emrE_2		hypothetical protein	32	27	0.542373	37	142	0.206704	2.22726e-06	6.52741e-05	1
group_2533	intB_1	KpLE2 phage-like element; predicted integrase	32	27	0.542373	37	142	0.206704	2.22726e-06	6.52741e-05	1
group_396		hypothetical protein	38	21	0.644068	52	127	0.290503	2.23335e-06	6.52741e-05	1
group_2193		hypothetical protein	34	25	0.576271	42	137	0.234637	2.23733e-06	6.52741e-05	1
group_1950		hypothetical protein	45	14	0.762712	73	106	0.407821	2.29128e-06	6.6729e-05	1
group_1494		hypothetical protein	33	26	0.559322	39	140	0.217877	2.59297e-06	7.44533e-05	1
glmS_2		Glutamate mutase sigma subunit	33	26	0.559322	39	140	0.217877	2.59297e-06	7.44533e-05	1
group_2527		hypothetical protein	33	26	0.559322	39	140	0.217877	2.59297e-06	7.44533e-05	1
glmE		Glutamate mutase epsilon subunit	33	26	0.559322	39	140	0.217877	2.59297e-06	7.44533e-05	1
group_3616		hypothetical protein	55	4	0.932203	113	66	0.631285	2.6494e-06	7.58072e-05	1
group_5126		hypothetical protein	56	3	0.949153	117	62	0.653631	2.77015e-06	7.76062e-05	1
group_5122		hypothetical protein	56	3	0.949153	117	62	0.653631	2.77015e-06	7.76062e-05	1
group_5123		hypothetical protein	56	3	0.949153	117	62	0.653631	2.77015e-06	7.76062e-05	1
group_5129		hypothetical protein	56	3	0.949153	117	62	0.653631	2.77015e-06	7.76062e-05	1
group_3550		hypothetical protein	56	3	0.949153	117	62	0.653631	2.77015e-06	7.76062e-05	1
fliI_2		flagellum-specific ATP synthase FliI	56	3	0.949153	117	62	0.653631	2.77015e-06	7.76062e-05	1
group_2522	flhB_2	flagellar biosynthesis protein FlhB	56	3	0.949153	118	61	0.659218	2.80253e-06	7.76062e-05	1
group_2521		hypothetical protein	56	3	0.949153	118	61	0.659218	2.80253e-06	7.76062e-05	1
group_7542		hypothetical protein	56	3	0.949153	118	61	0.659218	2.80253e-06	7.76062e-05	1
group_1490		hypothetical protein	56	3	0.949153	118	61	0.659218	2.80253e-06	7.76062e-05	1
flhA_3		flagellar biosynthesis protein FlhA	56	3	0.949153	118	61	0.659218	2.80253e-06	7.76062e-05	1
yscJ		Yop proteins translocation lipoprotein J	56	3	0.949153	118	61	0.659218	2.80253e-06	7.76062e-05	1
sctC		Type 3 secretion system secretin	56	3	0.949153	118	61	0.659218	2.80253e-06	7.76062e-05	1
group_3548		hypothetical protein	56	3	0.949153	118	61	0.659218	2.80253e-06	7.76062e-05	1
group_3552		hypothetical protein	56	3	0.949153	118	61	0.659218	2.80253e-06	7.76062e-05	1
cesT		Tir chaperone	56	3	0.949153	118	61	0.659218	2.80253e-06	7.76062e-05	1
group_908		hypothetical protein	56	3	0.949153	118	61	0.659218	2.80253e-06	7.76062e-05	1
group_909		hypothetical protein	56	3	0.949153	118	61	0.659218	2.80253e-06	7.76062e-05	1
sicA		hypothetical protein	56	3	0.949153	118	61	0.659218	2.80253e-06	7.76062e-05	1
group_7723		1,4-dihydroxy-2-naphthoyl-CoA hydrolase	36	23	0.610169	47	132	0.26257	3.00424e-06	8.24929e-05	1
group_2553		hypothetical protein	36	23	0.610169	47	132	0.26257	3.00424e-06	8.24929e-05	1
group_1156		hypothetical protein	36	23	0.610169	47	132	0.26257	3.00424e-06	8.24929e-05	1
lolA_2		Outer-membrane lipoprotein carrier protein	36	23	0.610169	47	132	0.26257	3.00424e-06	8.24929e-05	1
group_731		hypothetical protein	40	19	0.677966	58	121	0.324022	3.10243e-06	8.47618e-05	1
group_3602	yhiS_1	hypothetical protein	33	26	0.559322	40	139	0.223464	3.16438e-06	8.631e-05	1
group_7735		hypothetical protein	31	28	0.525424	35	144	0.195531	3.19484e-06	8.68508e-05	1
group_7736		hypothetical protein	31	28	0.525424	35	144	0.195531	3.19484e-06	8.68508e-05	1
group_7682	rzpD_3	DLP12 prophage; predicted murein endopeptidase	29	30	0.491525	31	148	0.173184	3.66982e-06	9.95972e-05	1
group_9880		hypothetical protein	14	45	0.237288	5	174	0.027933	3.74066e-06	0.000101351	1
group_3634		hypothetical protein	54	5	0.915254	108	71	0.603352	3.85886e-06	0.000104208	1
group_5224		hypothetical protein	54	5	0.915254	108	71	0.603352	3.85886e-06	0.000104208	1
iraM		inhibitor of sS proteolysis	37	22	0.627119	50	129	0.27933	3.89824e-06	0.000104655	1
group_2486		hypothetical protein	37	22	0.627119	50	129	0.27933	3.89824e-06	0.000104655	1
group_5220		IS630 family transposase ISEc33	54	5	0.915254	109	70	0.608939	3.90743e-06	0.000104655	1
sorF		PTS system sorbose-specific EIIA component	54	5	0.915254	109	70	0.608939	3.90743e-06	0.000104655	1
group_1217		hypothetical protein	42	17	0.711864	65	114	0.363128	4.20224e-06	0.000112	1
group_5556		hypothetical protein	33	26	0.559322	41	138	0.22905	4.25733e-06	0.000112733	1
group_5230		hypothetical protein	33	26	0.559322	41	138	0.22905	4.25733e-06	0.000112733	1
group_7782		hypothetical protein	33	26	0.559322	41	138	0.22905	4.25733e-06	0.000112733	1
group_1939		hypothetical protein	34	25	0.576271	43	136	0.240223	4.36747e-06	0.000114352	1
group_2988		hypothetical protein	34	25	0.576271	43	136	0.240223	4.36747e-06	0.000114352	1
ydfA		hypothetical protein	43	16	0.728814	68	111	0.379888	4.41003e-06	0.000115282	1
group_1165		hypothetical protein	37	22	0.627119	51	128	0.284916	4.44581e-06	0.000116031	1
group_3445		hypothetical protein	44	15	0.745763	71	108	0.396648	4.53924e-06	0.000118281	1
group_7705		hypothetical protein	46	13	0.779661	78	101	0.435754	4.62969e-06	0.000120446	1
group_3617		hypothetical protein	55	4	0.932203	114	65	0.636872	4.7215e-06	0.000121864	1
group_399	arpA_5	hypothetical protein	55	4	0.932203	114	65	0.636872	4.7215e-06	0.000121864	1
group_3595		hypothetical protein	55	4	0.932203	114	65	0.636872	4.7215e-06	0.000121864	1
group_311		hypothetical protein	45	14	0.762712	75	104	0.418994	4.8581e-06	0.000125192	1
ydeO_1		YdeO DNA-binding transcriptional dual regulator	32	27	0.542373	38	141	0.212291	4.97112e-06	0.000127512	1
group_5229		hypothetical protein	32	27	0.542373	38	141	0.212291	4.97112e-06	0.000127512	1
group_514		hypothetical protein	42	17	0.711864	66	113	0.368715	4.97156e-06	0.000127512	1
group_3549		hypothetical protein	56	3	0.949153	119	60	0.664804	5.28578e-06	0.000135359	1
tfaD		DLP12 prophage; predicted tail fiber assembly protein	28	31	0.474576	29	150	0.162011	5.41486e-06	0.000138448	1
ogrK		DNA-binding transcriptional regulator, prophage P2 remnant	34	25	0.576271	44	135	0.24581	5.53058e-06	0.000141185	1
group_7486		hypothetical protein	35	24	0.59322	46	133	0.256983	5.85249e-06	0.000148938	1
ytfI		putative protein	35	24	0.59322	46	133	0.256983	5.85249e-06	0.000148938	1
group_7759		hypothetical protein	32	27	0.542373	39	140	0.217877	5.98576e-06	0.000151386	1
group_7666		hypothetical protein	32	27	0.542373	39	140	0.217877	5.98576e-06	0.000151386	1
group_7593		hypothetical protein	32	27	0.542373	39	140	0.217877	5.98576e-06	0.000151386	1
group_3611		hypothetical protein	30	29	0.508475	34	145	0.189944	5.99579e-06	0.000151405	1
group_3630		hypothetical protein	50	9	0.847458	93	86	0.519553	6.03696e-06	0.000151741	1
group_3024		hypothetical protein	50	9	0.847458	93	86	0.519553	6.03696e-06	0.000151741	1
group_4463		hypothetical protein	50	9	0.847458	94	85	0.52514	6.55739e-06	0.000162819	1
group_798		hypothetical protein	50	9	0.847458	94	85	0.52514	6.55739e-06	0.000162819	1
group_1306		hypothetical protein	50	9	0.847458	94	85	0.52514	6.55739e-06	0.000162819	1
group_1305		hypothetical protein	50	9	0.847458	94	85	0.52514	6.55739e-06	0.000162819	1
group_4462		hypothetical protein	50	9	0.847458	94	85	0.52514	6.55739e-06	0.000162819	1
group_3025		hypothetical protein	50	9	0.847458	94	85	0.52514	6.55739e-06	0.000162819	1
group_3023		hypothetical protein	50	9	0.847458	94	85	0.52514	6.55739e-06	0.000162819	1
group_7840		hypothetical protein	19	40	0.322034	13	166	0.0726257	6.81326e-06	0.000168915	1
group_1507		hypothetical protein	36	23	0.610169	49	130	0.273743	7.61297e-06	0.00018592	1
group_7720		hypothetical protein	36	23	0.610169	49	130	0.273743	7.61297e-06	0.00018592	1
group_7721	fabG_2	3-oxo-acyl-[acyl-carrier-protein] reductase	36	23	0.610169	49	130	0.273743	7.61297e-06	0.00018592	1
group_2552		hypothetical protein	36	23	0.610169	49	130	0.273743	7.61297e-06	0.00018592	1
group_5211		hypothetical protein	36	23	0.610169	49	130	0.273743	7.61297e-06	0.00018592	1
group_5213	acpP_1	Acyl carrier protein	36	23	0.610169	49	130	0.273743	7.61297e-06	0.00018592	1
group_2037		hypothetical protein	36	23	0.610169	49	130	0.273743	7.61297e-06	0.00018592	1
group_3607		hypothetical protein	36	23	0.610169	49	130	0.273743	7.61297e-06	0.00018592	1
fabF		3-oxoacyl-[acyl-carrier-protein] synthase 2	36	23	0.610169	49	130	0.273743	7.61297e-06	0.00018592	1
group_4987		hypothetical protein	32	27	0.542373	40	139	0.223464	7.94598e-06	0.000192043	1
group_7778		hypothetical protein	32	27	0.542373	40	139	0.223464	7.94598e-06	0.000192043	1
yedL		putative acyltransferase	32	27	0.542373	40	139	0.223464	7.94598e-06	0.000192043	1
cirA_3		outer membrane receptor involved in uptake of ferric dihyroxybenzoylserine	33	26	0.559322	42	137	0.234637	8.3078e-06	0.000197573	1
group_1921		hypothetical protein	33	26	0.559322	42	137	0.234637	8.3078e-06	0.000197573	1
group_1482		hypothetical protein	33	26	0.559322	42	137	0.234637	8.3078e-06	0.000197573	1
hemS		Hemin transport protein HemS	33	26	0.559322	42	137	0.234637	8.3078e-06	0.000197573	1
group_7689		hypothetical protein	33	26	0.559322	42	137	0.234637	8.3078e-06	0.000197573	1
hmuT		Hemin-binding periplasmic protein HmuT	33	26	0.559322	42	137	0.234637	8.3078e-06	0.000197573	1
group_7484		hypothetical protein	33	26	0.559322	42	137	0.234637	8.3078e-06	0.000197573	1
abgA_2		p-aminobenzoyl-glutamate hydrolase subunit A	33	26	0.559322	42	137	0.234637	8.3078e-06	0.000197573	1
kgtP_2		alpha-ketoglutarate:H+ symporter	33	26	0.559322	42	137	0.234637	8.3078e-06	0.000197573	1
group_5110		hypothetical protein	52	7	0.881356	103	76	0.575419	8.43748e-06	0.000200366	1
group_3591		hypothetical protein	55	4	0.932203	116	63	0.648045	8.99774e-06	0.000212128	1
group_15479		hypothetical protein	55	4	0.932203	116	63	0.648045	8.99774e-06	0.000212128	1
fliP_2		flagellar biosynthesis protein FliP	55	4	0.932203	116	63	0.648045	8.99774e-06	0.000212128	1
yfaW		L-rhamnonate dehydratase	46	13	0.779661	80	99	0.446927	9.5007e-06	0.000223663	1
group_7618		hypothetical protein	47	12	0.79661	84	95	0.469274	9.54929e-06	0.00022384	1
group_3574		hypothetical protein	47	12	0.79661	84	95	0.469274	9.54929e-06	0.00022384	1
group_902		hypothetical protein	44	15	0.745763	73	106	0.407821	9.64696e-06	0.000225482	1
rem		Qin prophage; predicted protein	55	4	0.932203	117	62	0.653631	9.85634e-06	0.000229392	1
group_1952		hypothetical protein	51	8	0.864407	99	80	0.553073	9.98266e-06	0.000232001	1
group_7657		hypothetical protein	27	32	0.457627	28	151	0.156425	1.00264e-05	0.000232687	1
group_5245		hypothetical protein	14	45	0.237288	6	173	0.0335196	1.00952e-05	0.00023395	1
group_1488		hypothetical protein	44	15	0.745763	74	105	0.413408	1.03584e-05	0.000239555	1
group_5031		hypothetical protein	37	22	0.627119	53	126	0.296089	1.04156e-05	0.000239677	1
group_890		hypothetical protein	43	16	0.728814	71	108	0.396648	1.05011e-05	0.000241304	1
mhpT_1		3-hydroxyphenylpropionate / 3-hydroxycinnamate:H+ symporter	36	23	0.610169	51	128	0.284916	1.07978e-05	0.000247425	1
group_734		hypothetical protein	36	23	0.610169	51	128	0.284916	1.07978e-05	0.000247425	1
group_411		hypothetical protein	34	25	0.576271	45	134	0.251397	1.11698e-05	0.000254167	1
gpFI_2		Putative prophage major tail sheath protein	34	25	0.576271	45	134	0.251397	1.11698e-05	0.000254167	1
group_2189		hypothetical protein	34	25	0.576271	45	134	0.251397	1.11698e-05	0.000254167	1
group_2188		hypothetical protein	34	25	0.576271	45	134	0.251397	1.11698e-05	0.000254167	1
group_284		hypothetical protein	50	9	0.847458	95	84	0.530726	1.18121e-05	0.000267665	1
group_413	clpP_2	ATP-dependent Clp protease proteolytic subunit	50	9	0.847458	95	84	0.530726	1.18121e-05	0.000267665	1
group_2216		hypothetical protein	50	9	0.847458	95	84	0.530726	1.18121e-05	0.000267665	1
group_6771		hypothetical protein	34	25	0.576271	46	133	0.256983	1.32366e-05	0.000291454	1
group_1293		hypothetical protein	34	25	0.576271	46	133	0.256983	1.32366e-05	0.000291454	1
group_6772		hypothetical protein	34	25	0.576271	46	133	0.256983	1.32366e-05	0.000291454	1
group_6773		hypothetical protein	34	25	0.576271	46	133	0.256983	1.32366e-05	0.000291454	1
group_1669		hypothetical protein	34	25	0.576271	46	133	0.256983	1.32366e-05	0.000291454	1
group_1668		hypothetical protein	34	25	0.576271	46	133	0.256983	1.32366e-05	0.000291454	1
group_2190		hypothetical protein	34	25	0.576271	46	133	0.256983	1.32366e-05	0.000291454	1
group_4426		hypothetical protein	34	25	0.576271	46	133	0.256983	1.32366e-05	0.000291454	1
group_327		hypothetical protein	34	25	0.576271	46	133	0.256983	1.32366e-05	0.000291454	1
group_4420		hypothetical protein	34	25	0.576271	46	133	0.256983	1.32366e-05	0.000291454	1
group_4421		hypothetical protein	34	25	0.576271	46	133	0.256983	1.32366e-05	0.000291454	1
group_4422		hypothetical protein	34	25	0.576271	46	133	0.256983	1.32366e-05	0.000291454	1
group_4423		hypothetical protein	34	25	0.576271	46	133	0.256983	1.32366e-05	0.000291454	1
group_267		hypothetical protein	34	25	0.576271	46	133	0.256983	1.32366e-05	0.000291454	1
group_2191		hypothetical protein	34	25	0.576271	46	133	0.256983	1.32366e-05	0.000291454	1
group_2186		hypothetical protein	34	25	0.576271	46	133	0.256983	1.32366e-05	0.000291454	1
group_473		hypothetical protein	34	25	0.576271	46	133	0.256983	1.32366e-05	0.000291454	1
group_2985		hypothetical protein	34	25	0.576271	46	133	0.256983	1.32366e-05	0.000291454	1
group_2986		hypothetical protein	34	25	0.576271	46	133	0.256983	1.32366e-05	0.000291454	1
traR		hypothetical protein	34	25	0.576271	46	133	0.256983	1.32366e-05	0.000291454	1
group_2192		hypothetical protein	34	25	0.576271	46	133	0.256983	1.32366e-05	0.000291454	1
ykgN		putative IS protein	49	10	0.830508	92	87	0.513966	1.41212e-05	0.000310514	1
group_6795		hypothetical protein	49	10	0.830508	93	86	0.519553	1.56784e-05	0.000341538	1
group_3532		hypothetical protein	52	7	0.881356	105	74	0.586592	1.60582e-05	0.000344303	1
alx_2		putative membrane-bound redox modulator that is induced by high pH	52	7	0.881356	105	74	0.586592	1.60582e-05	0.000344303	1
group_1112		hypothetical protein	52	7	0.881356	105	74	0.586592	1.60582e-05	0.000344303	1
group_7507		hypothetical protein	52	7	0.881356	105	74	0.586592	1.60582e-05	0.000344303	1
group_7508		hypothetical protein	52	7	0.881356	105	74	0.586592	1.60582e-05	0.000344303	1
group_3534		hypothetical protein	52	7	0.881356	105	74	0.586592	1.60582e-05	0.000344303	1
hopW1-1		Effector protein hopW1-1	52	7	0.881356	105	74	0.586592	1.60582e-05	0.000344303	1
stiP		Cysteine protease StiP	52	7	0.881356	105	74	0.586592	1.60582e-05	0.000344303	1
yceD_1		General stress protein 16U	52	7	0.881356	105	74	0.586592	1.60582e-05	0.000344303	1
yceD_2		General stress protein 16U	52	7	0.881356	105	74	0.586592	1.60582e-05	0.000344303	1
group_2513		hypothetical protein	52	7	0.881356	105	74	0.586592	1.60582e-05	0.000344303	1
group_2512		hypothetical protein	52	7	0.881356	105	74	0.586592	1.60582e-05	0.000344303	1
yeiI		putative kinase	47	12	0.79661	85	94	0.47486	1.75518e-05	0.000374852	1
group_7669		hypothetical protein	25	34	0.423729	26	153	0.145251	1.8105e-05	0.000385658	1
group_2569		hypothetical protein	44	15	0.745763	75	104	0.418994	1.98556e-05	0.000415267	1
group_7752		hypothetical protein	28	31	0.474576	32	147	0.178771	2.02403e-05	0.000421793	1
group_7734		hypothetical protein	35	24	0.59322	50	129	0.27933	2.03307e-05	0.000422598	1
yfaX		putative DNA-binding transcriptional regulator	46	13	0.779661	83	96	0.463687	2.08053e-05	0.00042645	1
group_1204	yfaV	putative transporter	46	13	0.779661	83	96	0.463687	2.08053e-05	0.00042645	1
group_5204		hypothetical protein	33	26	0.559322	44	135	0.24581	2.09075e-05	0.00042645	1
ccdB_1		Toxin CcdB	33	26	0.559322	44	135	0.24581	2.09075e-05	0.00042645	1
group_7590		hypothetical protein	33	26	0.559322	44	135	0.24581	2.09075e-05	0.00042645	1
tnpA		IS4 family transposase ISEc13	53	6	0.898305	110	69	0.614525	2.12819e-05	0.000433006	1
group_1020		hypothetical protein	50	9	0.847458	97	82	0.541899	2.25982e-05	0.000458645	1
group_6794		hypothetical protein	50	9	0.847458	97	82	0.541899	2.25982e-05	0.000458645	1
ureE		Urease accessory protein UreE	50	9	0.847458	98	81	0.547486	2.41591e-05	0.000489109	1
group_5178	elfA	fimbrial-like adhesin protein	33	26	0.559322	45	134	0.251397	2.45293e-05	0.000493546	1
pinE_2		e14 prophage; site-specific DNA recombinase	33	26	0.559322	45	134	0.251397	2.45293e-05	0.000493546	1
group_5217	intZ_2	CPZ-55 prophage; predicted integrase	33	26	0.559322	45	134	0.251397	2.45293e-05	0.000493546	1
group_7750		hypothetical protein	33	26	0.559322	45	134	0.251397	2.45293e-05	0.000493546	1
vdcD		Protein VdcD	58	1	0.983051	136	43	0.759777	2.61111e-05	0.000524083	1
manY_2		mannose PTS permease - ManY subunit	54	5	0.915254	115	64	0.642458	2.66352e-05	0.000530463	1
yggP_2		putative dehydrogenase	54	5	0.915254	115	64	0.642458	2.66352e-05	0.000530463	1
lsrR_1		LsrR DNA-binding transcriptional repressor	54	5	0.915254	115	64	0.642458	2.66352e-05	0.000530463	1
manZ_2		mannose PTS permease - ManZ subunit	54	5	0.915254	115	64	0.642458	2.66352e-05	0.000530463	1
manX_2		mannose PTS permease	54	5	0.915254	115	64	0.642458	2.66352e-05	0.000530463	1
fabG_1		3-oxo-acyl-[acyl-carrier-protein] reductase	54	5	0.915254	115	64	0.642458	2.66352e-05	0.000530463	1
group_1848		hypothetical protein	49	10	0.830508	94	85	0.52514	2.70148e-05	0.000536402	1
group_610		hypothetical protein	37	22	0.627119	56	123	0.312849	2.70204e-05	0.000536402	1
dicA		DicA DNA-binding transcriptional repressor	52	7	0.881356	107	72	0.597765	3.00144e-05	0.000592241	1
group_20		hypothetical protein	38	21	0.644068	59	120	0.329609	3.01962e-05	0.00059511	1
rep_1		hypothetical protein	34	25	0.576271	48	131	0.268156	3.05572e-05	0.000600053	1
group_3555		hypothetical protein	34	25	0.576271	48	131	0.268156	3.05572e-05	0.000600053	1
group_1903		hypothetical protein	39	20	0.661017	61	118	0.340782	3.06987e-05	0.000602108	1
group_1484		hypothetical protein	51	8	0.864407	102	77	0.569832	3.44614e-05	0.000671073	1
group_7737		hypothetical protein	31	28	0.525424	41	138	0.22905	3.47187e-05	0.000675279	1
group_5111		hypothetical protein	51	8	0.864407	103	76	0.575419	3.55629e-05	0.000690056	1
xerC_3		Tyrosine recombinase XerC	51	8	0.864407	103	76	0.575419	3.55629e-05	0.000690056	1
tfaE_2		e14 prophage; predicted tail fiber assembly protein	29	30	0.491525	36	143	0.201117	3.66544e-05	0.00070955	1
group_2554		hypothetical protein	53	6	0.898305	111	68	0.620112	3.68054e-05	0.000709949	1
salL		Adenosyl-chloride synthase	34	25	0.576271	49	130	0.273743	3.74479e-05	0.00072149	1
insF-1_1		IS3 family transposase ISLad1	32	27	0.542373	43	136	0.240223	3.84172e-05	0.000739293	1
group_3518		hypothetical protein	25	34	0.423729	27	152	0.150838	3.86138e-05	0.000742203	1
group_159		hypothetical protein	53	6	0.898305	112	67	0.625698	3.93885e-05	0.000756204	1
group_350		hypothetical protein	46	13	0.779661	85	94	0.47486	3.98733e-05	0.000763717	1
group_5113		hypothetical protein	44	15	0.745763	78	101	0.435754	4.10191e-05	0.000783824	1
ureG		Urease accessory protein UreG	50	9	0.847458	99	80	0.553073	4.2306e-05	0.000800921	1
dgkA_1		diacylglycerol kinase	50	9	0.847458	99	80	0.553073	4.2306e-05	0.000800921	1
group_7509		hypothetical protein	50	9	0.847458	99	80	0.553073	4.2306e-05	0.000800921	1
group_3535		hypothetical protein	50	9	0.847458	99	80	0.553073	4.2306e-05	0.000800921	1
group_7753		hypothetical protein	42	17	0.711864	72	107	0.402235	4.2381e-05	0.000801413	1
nagL		Maleylpyruvate isomerase	36	23	0.610169	54	125	0.301676	4.39922e-05	0.000830918	1
group_6963		hypothetical protein	32	27	0.542373	44	135	0.24581	4.45963e-05	0.000834611	1
fepC_1		ferric enterobactin ABC transporter - ATP binding subunit	32	27	0.542373	44	135	0.24581	4.45963e-05	0.000834611	1
fecD_1		ferric dicitrate ABC transporter - membrane subunit	32	27	0.542373	44	135	0.24581	4.45963e-05	0.000834611	1
fecD_2		ferric dicitrate ABC transporter - membrane subunit	32	27	0.542373	44	135	0.24581	4.45963e-05	0.000834611	1
group_7670		hypothetical protein	32	27	0.542373	44	135	0.24581	4.45963e-05	0.000834611	1
group_2185		hypothetical protein	32	27	0.542373	44	135	0.24581	4.45963e-05	0.000834611	1
group_7671		hypothetical protein	32	27	0.542373	44	135	0.24581	4.45963e-05	0.000834611	1
fhuA_2		ferrichrome / phage / antibiotic outer membrane porin FhuA	32	27	0.542373	44	135	0.24581	4.45963e-05	0.000834611	1
ureF		Urease accessory protein UreF	50	9	0.847458	100	79	0.558659	4.49807e-05	0.000838921	1
ureC		Urease subunit alpha	50	9	0.847458	100	79	0.558659	4.49807e-05	0.000838921	1
ureA		Urease subunit gamma	50	9	0.847458	100	79	0.558659	4.49807e-05	0.000838921	1
group_614		hypothetical protein	44	15	0.745763	79	100	0.441341	4.63914e-05	0.000864245	1
group_5148		hypothetical protein	33	26	0.559322	46	133	0.256983	5.00902e-05	0.000917433	1
group_5120	yicS	putative protein	33	26	0.559322	46	133	0.256983	5.00902e-05	0.000917433	1
group_1930	flhA_3	flagellar biosynthesis protein FlhA	33	26	0.559322	46	133	0.256983	5.00902e-05	0.000917433	1
group_7688		hypothetical protein	33	26	0.559322	46	133	0.256983	5.00902e-05	0.000917433	1
pknD		Serine/threonine-protein kinase PknD	33	26	0.559322	46	133	0.256983	5.00902e-05	0.000917433	1
group_7494	yfeD	putative DNA-binding transcriptional regulator	33	26	0.559322	46	133	0.256983	5.00902e-05	0.000917433	1
dkgA_2		methylglyoxal reductase [multifunctional]	33	26	0.559322	46	133	0.256983	5.00902e-05	0.000917433	1
ycgM_1		putative isomerase/hydrolase	36	23	0.610169	55	124	0.307263	5.03134e-05	0.000917433	1
ydcI_1		putative transcriptional regulator LysR-type	36	23	0.610169	55	124	0.307263	5.03134e-05	0.000917433	1
mhbM		3-hydroxybenzoate 6-hydroxylase	36	23	0.610169	55	124	0.307263	5.03134e-05	0.000917433	1
nagI		Gentisate 1,2-dioxygenase	36	23	0.610169	55	124	0.307263	5.03134e-05	0.000917433	1
chuW		Anaerobilin synthase	33	26	0.559322	47	132	0.26257	5.5718e-05	0.000992716	1
group_1498	fliI_2	flagellum-specific ATP synthase FliI	33	26	0.559322	47	132	0.26257	5.5718e-05	0.000992716	1
group_7715		hypothetical protein	33	26	0.559322	47	132	0.26257	5.5718e-05	0.000992716	1
group_5215		hypothetical protein	33	26	0.559322	47	132	0.26257	5.5718e-05	0.000992716	1
fecD_3		ferric dicitrate ABC transporter - membrane subunit	33	26	0.559322	47	132	0.26257	5.5718e-05	0.000992716	1
bcr_2		multidrug efflux transporter Bcr	33	26	0.559322	47	132	0.26257	5.5718e-05	0.000992716	1
betI_2		HTH-type transcriptional regulator BetI	33	26	0.559322	47	132	0.26257	5.5718e-05	0.000992716	1
cusC_1		copper / silver efflux transport system - outer membrane porin	33	26	0.559322	47	132	0.26257	5.5718e-05	0.000992716	1
group_3554		hypothetical protein	33	26	0.559322	47	132	0.26257	5.5718e-05	0.000992716	1
acrB_1		AcrB RND-type permease	33	26	0.559322	47	132	0.26257	5.5718e-05	0.000992716	1
acrA_1		AcrA membrane fusion protein	33	26	0.559322	47	132	0.26257	5.5718e-05	0.000992716	1
hutX		Intracellular heme transport protein HutX	33	26	0.559322	47	132	0.26257	5.5718e-05	0.000992716	1
group_5187		hypothetical protein	33	26	0.559322	47	132	0.26257	5.5718e-05	0.000992716	1
fhuC_2		iron (III) hydroxamate ABC transporter - ATP binding subunit	33	26	0.559322	47	132	0.26257	5.5718e-05	0.000992716	1
group_11203		hypothetical protein	11	48	0.186441	4	175	0.0223464	5.84857e-05	0.00103863	1
yceD_3		General stress protein 16U	51	8	0.864407	105	74	0.586592	6.52046e-05	0.00115294	1
group_2550		hypothetical protein	48	11	0.813559	94	85	0.52514	6.55863e-05	0.00115718	1
insB-1		IS1 protein InsB	47	12	0.79661	90	89	0.502793	6.70312e-05	0.00117504	1
group_5226		hypothetical protein	33	26	0.559322	48	131	0.268156	6.75616e-05	0.00117504	1
hypBA1		Non-reducing end beta-L-arabinofuranosidase	34	25	0.576271	50	129	0.27933	6.7821e-05	0.00117504	1
group_7264	rhaR_2	HTH-type transcriptional activator RhaR	34	25	0.576271	50	129	0.27933	6.7821e-05	0.00117504	1
yicJ_1		YicJ GPH transporter	34	25	0.576271	50	129	0.27933	6.7821e-05	0.00117504	1
intE_2		e14 prophage; predicted integrase	34	25	0.576271	50	129	0.27933	6.7821e-05	0.00117504	1
lemA		Protein LemA	34	25	0.576271	50	129	0.27933	6.7821e-05	0.00117504	1
group_511		hypothetical protein	46	13	0.779661	86	93	0.480447	6.98935e-05	0.00120838	1
group_3598		hypothetical protein	46	13	0.779661	86	93	0.480447	6.98935e-05	0.00120838	1
group_6086		hypothetical protein	10	49	0.169492	3	176	0.0167598	7.04576e-05	0.00121556	1
group_6259		hypothetical protein	10	49	0.169492	3	176	0.0167598	7.04576e-05	0.00121556	1
group_1463		hypothetical protein	46	13	0.779661	87	92	0.486034	7.46505e-05	0.00128191	1
group_508		hypothetical protein	45	14	0.762712	83	96	0.463687	7.46958e-05	0.00128191	1
group_1937		hypothetical protein	43	16	0.728814	76	103	0.424581	7.73287e-05	0.0013257	1
group_906		IS66 family transposase ISEc49	50	9	0.847458	101	78	0.564246	7.75619e-05	0.00132831	1
group_5112		hypothetical protein	44	15	0.745763	80	99	0.446927	7.83924e-05	0.00134113	1
group_158		hypothetical protein	40	19	0.677966	68	111	0.379888	7.99724e-05	0.00136673	1
group_7640	yhaI	putative inner membrane protein	35	24	0.59322	53	126	0.296089	8.05562e-05	0.00137383	1
fliD		flagellar cap protein FliD; filament capping protein; enables filament assembly	45	14	0.762712	84	95	0.469274	8.14529e-05	0.00138767	1
group_7505		hypothetical protein	42	17	0.711864	74	105	0.413408	8.19279e-05	0.00139431	1
dnaT_2		hypothetical protein	54	5	0.915254	118	61	0.659218	8.50458e-05	0.00144587	1
group_1022		hypothetical protein	58	1	0.983051	140	39	0.782123	8.66216e-05	0.00147113	1
group_129		hypothetical protein	44	15	0.745763	81	98	0.452514	8.7173e-05	0.00147742	1
ydfD_2		Qin prophage; predicted protein	44	15	0.745763	81	98	0.452514	8.7173e-05	0.00147742	1
group_339		hypothetical protein	59	0	1	147	32	0.821229	8.95927e-05	0.00150438	1
group_736		hypothetical protein	32	27	0.542373	45	134	0.251397	9.03302e-05	0.0015121	1
group_3566		hypothetical protein	32	27	0.542373	45	134	0.251397	9.03302e-05	0.0015121	1
group_5104		hypothetical protein	35	24	0.59322	54	125	0.301676	9.15582e-05	0.00152797	1
group_3270		hypothetical protein	49	10	0.830508	98	81	0.547486	9.25652e-05	0.00153692	1
group_3539		hypothetical protein	49	10	0.830508	98	81	0.547486	9.25652e-05	0.00153692	1
eptA_1		putative metal-dependent hydrolase	49	10	0.830508	98	81	0.547486	9.25652e-05	0.00153692	1
group_7656		hypothetical protein	16	43	0.271186	12	167	0.0670391	9.37448e-05	0.00155493	1
group_6826		hypothetical protein	32	27	0.542373	46	133	0.256983	9.96688e-05	0.00164984	1
group_1485		hypothetical protein	49	10	0.830508	99	80	0.553073	0.000100215	0.00165386	1
group_2516		hypothetical protein	12	47	0.20339	6	173	0.0335196	0.000110185	0.00180201	1
group_2424		hypothetical protein	51	8	0.864407	107	72	0.597765	0.000117348	0.00191532	1
group_306		IS66 family transposase ISSfl3	47	12	0.79661	91	88	0.50838	0.000118264	0.00191806	1
yafO		ribosome-dependent mRNA interferase, toxin of the YafO-YafN toxin-antitoxin system	32	27	0.542373	47	132	0.26257	0.000119525	0.00191806	1
group_2555	lexA_3	putative HTH-type transcriptional regulator	33	26	0.559322	49	130	0.273743	0.000121474	0.0019287	1
group_5180	ybjP	putative lipoprotein	33	26	0.559322	49	130	0.273743	0.000121474	0.0019287	1
group_7820		hypothetical protein	53	6	0.898305	116	63	0.648045	0.000128397	0.00203073	1
lpxM_2		myristoyl-acyl carrier protein (ACP)-dependent acyltransferase	53	6	0.898305	116	63	0.648045	0.000128397	0.00203073	1
mshA_2		D-inositol-3-phosphate glycosyltransferase	53	6	0.898305	116	63	0.648045	0.000128397	0.00203073	1
group_1850		hypothetical protein	53	6	0.898305	116	63	0.648045	0.000128397	0.00203073	1
ybcL		DLP12 prophage; predicted kinase inhibitor	37	22	0.627119	61	118	0.340782	0.000133083	0.00210282	1
ylpA_2		Lipoprotein YlpA	50	9	0.847458	103	76	0.575419	0.000139358	0.00219984	1
group_1925		hypothetical protein	34	25	0.576271	52	127	0.290503	0.000144431	0.00226459	1
xisE		e14 prophage; predicted excisionase	34	25	0.576271	52	127	0.290503	0.000144431	0.00226459	1
group_1951		hypothetical protein	34	25	0.576271	52	127	0.290503	0.000144431	0.00226459	1
ytiC		Protein YtiC	34	25	0.576271	52	127	0.290503	0.000144431	0.00226459	1
group_9918		hypothetical protein	18	41	0.305085	16	163	0.0893855	0.000145386	0.0022752	1
group_9917		hypothetical protein	18	41	0.305085	16	163	0.0893855	0.000145386	0.0022752	1
group_2921		hypothetical protein	42	17	0.711864	75	104	0.418994	0.000146515	0.00229068	1
group_1047		hypothetical protein	39	20	0.661017	67	112	0.374302	0.000148178	0.00231446	1
group_1995		hypothetical protein	11	48	0.186441	5	174	0.027933	0.000150557	0.00234716	1
dnaB_2		primosome	41	18	0.694915	73	106	0.407821	0.000154581	0.00240758	1
group_310		hypothetical protein	44	15	0.745763	83	96	0.463687	0.000159965	0.00246979	1
group_5177		hypothetical protein	52	7	0.881356	111	68	0.620112	0.00016001	0.00246979	1
group_7691		hypothetical protein	52	7	0.881356	111	68	0.620112	0.00016001	0.00246979	1
sopA_2		hypothetical protein	52	7	0.881356	112	67	0.625698	0.000160696	0.00247451	1
group_313		hypothetical protein	52	7	0.881356	112	67	0.625698	0.000160696	0.00247451	1
ureB		Urease subunit beta	49	10	0.830508	100	79	0.558659	0.000166023	0.00254693	1
ureD		Urease accessory protein UreD	49	10	0.830508	100	79	0.558659	0.000166023	0.00254693	1
ydjJ		putative oxidoreductase, Zn-dependent and NAD(P)-binding	49	10	0.830508	100	79	0.558659	0.000166023	0.00254693	1
group_2560		hypothetical protein	35	24	0.59322	55	124	0.307263	0.000167828	0.00257221	1
group_1611		hypothetical protein	49	10	0.830508	101	78	0.564246	0.000178721	0.00273403	1
ybbD		putative protein	49	10	0.830508	101	78	0.564246	0.000178721	0.00273403	1
group_358		hypothetical protein	35	24	0.59322	56	123	0.312849	0.000184619	0.0028111	1
group_6705		hypothetical protein	6	53	0.101695	0	179	0	0.000190205	0.0028854	1
group_17034		hypothetical protein	6	53	0.101695	0	179	0	0.000190205	0.0028854	1
group_17069		hypothetical protein	6	53	0.101695	0	179	0	0.000190205	0.0028854	1
group_5156		hypothetical protein	26	33	0.440678	33	146	0.184358	0.000196939	0.00297649	1
group_5134	yfcQ	putative fimbrial-like adhesin protein	26	33	0.440678	33	146	0.184358	0.000196939	0.00297649	1
group_11204		hypothetical protein	10	49	0.169492	4	175	0.0223464	0.000198158	0.00299215	1
yadE_2		putative polysaccharide deacetylase lipoprotein	53	6	0.898305	117	62	0.653631	0.000210478	0.00317232	1
group_7681		hypothetical protein	18	41	0.305085	17	162	0.0949721	0.000218368	0.00328517	1
lacA		galactoside O-acetyltransferase monomer	53	6	0.898305	118	61	0.659218	0.0002263	0.00339825	1
hicA		toxin of the HicA-HicB toxin-antitoxin system	53	6	0.898305	118	61	0.659218	0.0002263	0.00339825	1
group_7048		hypothetical protein	36	23	0.610169	60	119	0.335196	0.000237011	0.00355582	1
group_5502		hypothetical protein	26	33	0.440678	34	145	0.189944	0.000238098	0.00356884	1
yafN		antitoxin of the YafO-YafN toxin-antitoxin system	32	27	0.542373	49	130	0.273743	0.000245548	0.00367714	1
group_7683		hypothetical protein	22	37	0.372881	25	154	0.139665	0.000247508	0.00370311	1
group_172		hypothetical protein	45	14	0.762712	87	92	0.486034	0.000250504	0.0037445	1
group_5190		hypothetical protein	39	20	0.661017	68	111	0.379888	0.000253716	0.00375901	1
sopB		Protein SopB	33	26	0.559322	51	128	0.284916	0.000253776	0.00375901	1
group_254		hypothetical protein	38	21	0.644068	66	113	0.368715	0.000267186	0.00395049	1
group_1117		hypothetical protein	42	17	0.711864	77	102	0.430168	0.000271789	0.0040149	1
group_397		hypothetical protein	52	7	0.881356	114	65	0.636872	0.000280856	0.00413562	1
group_5158		hypothetical protein	33	26	0.559322	52	127	0.290503	0.000284325	0.00415873	1
group_1492		hypothetical protein	33	26	0.559322	52	127	0.290503	0.000284325	0.00415873	1
group_3498		hypothetical protein	33	26	0.559322	52	127	0.290503	0.000284325	0.00415873	1
group_7379		hypothetical protein	33	26	0.559322	52	127	0.290503	0.000284325	0.00415873	1
group_307	psiB	Protein PsiB	41	18	0.694915	75	104	0.418994	0.000284857	0.00416279	1
group_737		hypothetical protein	44	15	0.745763	85	94	0.47486	0.000286784	0.00417604	1
ydjF		putative DNA-binding transcriptional regulator	49	10	0.830508	102	77	0.569832	0.000291832	0.00422317	1
ydjG		methylglyoxal reductase (NADH-dependent)	49	10	0.830508	102	77	0.569832	0.000291832	0.00422317	1
ydjI		putative aldolase	49	10	0.830508	102	77	0.569832	0.000291832	0.00422317	1
ydjH		putative kinase	49	10	0.830508	102	77	0.569832	0.000291832	0.00422317	1
ydjK		putative transporter	49	10	0.830508	102	77	0.569832	0.000291832	0.00422317	1
ydjL		putative oxidoreductase, Zn-dependent and NAD(P)-binding	49	10	0.830508	102	77	0.569832	0.000291832	0.00422317	1
group_2671		hypothetical protein	34	25	0.576271	54	125	0.301676	0.000294934	0.00426051	1
group_5099		hypothetical protein	34	25	0.576271	54	125	0.301676	0.000294934	0.00426051	1
group_98		hypothetical protein	59	0	1	150	29	0.837989	0.000308255	0.00444116	1
bfd		bacterioferritin-associated ferredoxin	59	0	1	150	29	0.837989	0.000308255	0.00444116	1
group_3536		hypothetical protein	49	10	0.830508	103	76	0.575419	0.000312668	0.00448496	1
ykgM_1		putative ribosomal protein	49	10	0.830508	103	76	0.575419	0.000312668	0.00448496	1
group_454		hypothetical protein	49	10	0.830508	103	76	0.575419	0.000312668	0.00448496	1
group_362		hypothetical protein	27	32	0.457627	37	142	0.206704	0.000317965	0.00454595	1
yfdQ		CPS-53 (KpLE1) prophage; predicted protein	56	3	0.949153	133	46	0.743017	0.000340581	0.00482184	1
group_5910		hypothetical protein	11	48	0.186441	6	173	0.0335196	0.000342993	0.00484938	1
group_7709		hypothetical protein	17	42	0.288136	16	163	0.0893855	0.00035132	0.00495671	1
group_1961		hypothetical protein	35	24	0.59322	58	121	0.324022	0.000359587	0.00506896	1
group_7813		hypothetical protein	35	24	0.59322	59	120	0.329609	0.000412361	0.00578793	1
group_2518		hypothetical protein	46	13	0.779661	93	86	0.519553	0.000427914	0.00599594	1
group_7706		hypothetical protein	50	9	0.847458	108	71	0.603352	0.000446247	0.0062421	1
ydjE		YdjE MFS transporter	50	9	0.847458	108	71	0.603352	0.000446247	0.0062421	1
group_7517		hypothetical protein	45	14	0.762712	90	89	0.502793	0.000467684	0.00653638	1
recE		hypothetical protein	52	7	0.881356	115	64	0.642458	0.000477067	0.00665045	1
group_160		hypothetical protein	52	7	0.881356	116	63	0.648045	0.0004828	0.00670748	1
ydfT_1		Qin prophage; predicted antitermination protein Q	41	18	0.694915	76	103	0.424581	0.000489979	0.00679565	1
group_189		hypothetical protein	41	18	0.694915	76	103	0.424581	0.000489979	0.00679565	1
finO		Fertility inhibition protein	44	15	0.745763	87	92	0.486034	0.000502554	0.00696415	1
group_256		hypothetical protein	39	20	0.661017	71	108	0.396648	0.000503981	0.00697799	1
bfr		bacterioferritin monomer	59	0	1	152	27	0.849162	0.000529471	0.00719675	1
group_258		hypothetical protein	43	16	0.728814	84	95	0.469274	0.000531492	0.00720624	1
group_5451		hypothetical protein	21	38	0.355932	25	154	0.139665	0.00053636	0.00725453	1
dicB_2		Qin prophage; cell division inhibition protein	49	10	0.830508	105	74	0.586592	0.00053683	0.00725453	1
group_5131		hypothetical protein	49	10	0.830508	105	74	0.586592	0.00053683	0.00725453	1
yaiU		hypothetical protein	34	25	0.576271	56	123	0.312849	0.000577787	0.00771863	1
group_1487		hypothetical protein	48	11	0.813559	101	78	0.564246	0.000582187	0.00776471	1
dicC		Qin prophage; DNA-binding transcriptional regulator for DicB	48	11	0.813559	101	78	0.564246	0.000582187	0.00776471	1
group_2465		hypothetical protein	57	2	0.966102	139	40	0.776536	0.000592333	0.00786152	1
ybcQ_2		DLP12 prophage; predicted antitermination protein	51	8	0.864407	112	67	0.625698	0.000595106	0.00788552	1
insN-1		CP4-6 prophage; partial regulator of insertion element IS911A	51	8	0.864407	112	67	0.625698	0.000595106	0.00788552	1
group_1926		hypothetical protein	51	8	0.864407	113	66	0.631285	0.000614622	0.00809304	1
yfjI		CP4-57 prophage; predicted protein	47	12	0.79661	98	81	0.547486	0.000659717	0.00862966	1
group_2548		hypothetical protein	36	23	0.610169	63	116	0.351955	0.000730664	0.00950445	1
group_1493		hypothetical protein	35	24	0.59322	61	118	0.340782	0.000757248	0.00980342	1
casA		Cascade subunit A	54	5	0.915254	126	53	0.703911	0.000766526	0.00991568	1
racR		Rac prophage; predicted DNA-binding transcriptional regulator	37	22	0.627119	66	113	0.368715	0.000777169	0.0100454	1
group_1502	rhsD_2	hypothetical protein	22	37	0.372881	28	151	0.156425	0.000782861	0.010111	1
group_2517		hypothetical protein	45	14	0.762712	92	87	0.513966	0.000801221	0.0103399	1
group_1944		hypothetical protein	36	23	0.610169	64	115	0.357542	0.000805284	0.0103678	1
group_17026		hypothetical protein	5	54	0.0847458	0	179	0	0.0008207	0.0105248	1
group_4263		hypothetical protein	5	54	0.0847458	0	179	0	0.0008207	0.0105248	1
group_11976		hypothetical protein	8	51	0.135593	3	176	0.0167598	0.000834926	0.0106988	1
group_1873		hypothetical protein	39	20	0.661017	72	107	0.402235	0.000842502	0.010779	1
group_2557		hypothetical protein	39	20	0.661017	72	107	0.402235	0.000842502	0.010779	1
group_880		hypothetical protein	49	10	0.830508	106	73	0.592179	0.00085082	0.0108684	1
group_7761		hypothetical protein	32	27	0.542373	52	127	0.290503	0.000857841	0.010941	1
group_613		hypothetical protein	40	19	0.677966	75	104	0.418994	0.00085944	0.0109443	1
group_7506		hypothetical protein	41	18	0.694915	78	101	0.435754	0.000865141	0.0110083	1
group_2534		hypothetical protein	38	21	0.644068	70	109	0.391061	0.00087357	0.0111069	1
group_1170	ompX_3	Outer membrane protein X	18	41	0.305085	20	159	0.111732	0.000900932	0.011437	1
group_360		hypothetical protein	33	26	0.559322	55	124	0.307263	0.000974714	0.0121194	1
gpFI		Putative prophage major tail sheath protein	51	8	0.864407	114	65	0.636872	0.000997404	0.0123265	1
group_1107		hypothetical protein	53	6	0.898305	123	56	0.687151	0.00104478	0.0128125	1
group_696	yafP	putative acyltransferase with acyl-CoA N-acyltransferase domain protein	33	26	0.559322	57	122	0.318436	0.00116925	0.0143202	1
intS_2		CPS-53 (KpLE1) prophage; prophage CPS-53 integrase	35	24	0.59322	62	117	0.346369	0.00123094	0.0150123	1
group_7812		hypothetical protein	35	24	0.59322	62	117	0.346369	0.00123094	0.0150123	1
group_73		hypothetical protein	54	5	0.915254	128	51	0.715084	0.00128256	0.0156027	1
group_5114		hypothetical protein	45	14	0.762712	93	86	0.519553	0.00128741	0.0156501	1
group_11298		hypothetical protein	52	7	0.881356	120	59	0.670391	0.00135931	0.0164751	1
group_919		hypothetical protein	44	15	0.745763	90	89	0.502793	0.00136988	0.0165909	1
group_398		hypothetical protein	39	20	0.661017	74	105	0.413408	0.00146838	0.0177312	1
group_3530		hypothetical protein	42	17	0.711864	84	95	0.469274	0.0014893	0.0179706	1
intE_5		e14 prophage; predicted integrase	55	4	0.932203	133	46	0.743017	0.00150042	0.0179985	1
ydaS		Rac prophage; predicted DNA-binding transcriptional regulator	38	21	0.644068	72	107	0.402235	0.00151525	0.0181364	1
group_359		hypothetical protein	38	21	0.644068	72	107	0.402235	0.00151525	0.0181364	1
group_7685		hypothetical protein	39	20	0.661017	75	104	0.418994	0.00153642	0.0183629	1
group_7684		hypothetical protein	39	20	0.661017	75	104	0.418994	0.00153642	0.0183629	1
yjjM		putative DNA-binding transcriptional regulator	55	4	0.932203	134	45	0.748603	0.0015779	0.018591	1
group_1627		hypothetical protein	59	0	1	156	23	0.871508	0.00158282	0.018591	1
insCD-1		IS2 element transposase InsAB'	42	17	0.711864	85	94	0.47486	0.00159973	0.0187762	1
group_7760		hypothetical protein	32	27	0.542373	54	125	0.301676	0.00161242	0.0188979	1
group_1954		hypothetical protein	32	27	0.542373	54	125	0.301676	0.00161242	0.0188979	1
yfdR		CPS-53 (KpLE1) prophage; deoxyribonucleoside 5'-monophosphate phosphatase	57	2	0.966102	144	35	0.804469	0.00168835	0.0196469	1
group_1932		hypothetical protein	51	8	0.864407	117	62	0.653631	0.00170203	0.0197779	1
group_3640	gspG	putative protein secretion protein for export	32	27	0.542373	55	124	0.307263	0.0017059	0.0197918	1
lsrG		Autoinducer 2-degrading protein	56	3	0.949153	139	40	0.776536	0.00170807	0.0197918	1
hcpA		Major exported protein	53	6	0.898305	124	55	0.692737	0.00171969	0.0198982	1
group_1849		hypothetical protein	53	6	0.898305	124	55	0.692737	0.00171969	0.0198982	1
group_2716		hypothetical protein	18	41	0.305085	21	158	0.117318	0.00185435	0.0214109	1
group_3898		hypothetical protein	18	41	0.305085	21	158	0.117318	0.00185435	0.0214109	1
group_5216		hypothetical protein	33	26	0.559322	58	121	0.324022	0.00187445	0.0215819	1
group_2509	intD	DLP12 prophage; predicted integrase	32	27	0.542373	56	123	0.312849	0.00190946	0.0219232	1
rayT		REP-associated tyrosine transposase	32	27	0.542373	56	123	0.312849	0.00190946	0.0219232	1
group_2570	gspE	putative protein secretion protein for export	32	27	0.542373	56	123	0.312849	0.00190946	0.0219232	1
stfE_1		e14 prophage; predicted side tail fiber protein fragment	32	27	0.542373	56	123	0.312849	0.00190946	0.0219232	1
cirA_4		Colicin I receptor	34	25	0.576271	61	118	0.340782	0.00202933	0.0232832	1
yciQ		hypothetical protein	33	26	0.559322	59	120	0.329609	0.00206908	0.0237225	1
group_7045		hypothetical protein	52	7	0.881356	121	58	0.675978	0.00217705	0.0248211	1
group_2562	ynjD	YnjC/YnjD ABC transporter	34	25	0.576271	62	117	0.346369	0.00221206	0.0251851	1
group_2715		hypothetical protein	18	41	0.305085	22	157	0.122905	0.00224948	0.0255933	1
group_7808		hypothetical protein	36	23	0.610169	67	112	0.374302	0.00228393	0.0259672	1
group_481		hypothetical protein	37	22	0.627119	70	109	0.391061	0.00237778	0.0270154	1
group_3629		hypothetical protein	36	23	0.610169	68	111	0.379888	0.00243532	0.0276439	1
parM		Plasmid segregation protein ParM	49	10	0.830508	111	68	0.620112	0.00243648	0.0276439	1
group_47		hypothetical protein	55	4	0.932203	135	44	0.75419	0.00247619	0.0279392	1
group_1376		hypothetical protein	58	1	0.983051	150	29	0.837989	0.0025033	0.0281867	1
group_2957		hypothetical protein	58	1	0.983051	150	29	0.837989	0.0025033	0.0281867	1
group_1065		hypothetical protein	43	16	0.728814	90	89	0.502793	0.00251247	0.0282316	1
group_3520		hypothetical protein	42	17	0.711864	87	92	0.486034	0.00262914	0.0294818	1
group_6029		hypothetical protein	7	52	0.118644	3	176	0.0167598	0.00270062	0.030221	1
group_59		hypothetical protein	51	8	0.864407	119	60	0.664804	0.00276314	0.0305855	1
ydaG		Rac prophage; small protein	15	44	0.254237	16	163	0.0893855	0.00286601	0.0313	1
ubiD_1		3-octaprenyl-4-hydroxybenzoate carboxy-lyase monomer	59	0	1	157	22	0.877095	0.00295224	0.0317745	1
ubiX_2		3-octaprenyl-4-hydroxybenzoate decarboxylase together with UbiG	59	0	1	157	22	0.877095	0.00295224	0.0317745	1
hosA		Transcriptional regulator HosA	59	0	1	157	22	0.877095	0.00295224	0.0317745	1
group_109		hypothetical protein	50	9	0.847458	115	64	0.642458	0.00317459	0.0341226	1
group_6703		hypothetical protein	4	55	0.0677966	0	179	0	0.00349171	0.0372616	1
rzpD_2		DLP12 prophage; predicted murein endopeptidase	52	7	0.881356	124	55	0.692737	0.00359347	0.0382726	1
group_7022		hypothetical protein	52	7	0.881356	124	55	0.692737	0.00359347	0.0382726	1
group_5748		hypothetical protein	15	44	0.254237	17	162	0.0949721	0.00361206	0.0384205	1
group_5749		hypothetical protein	15	44	0.254237	17	162	0.0949721	0.00361206	0.0384205	1
gatB_2		galactitol PTS permease - GatB subunit	35	24	0.59322	66	113	0.368715	0.00369541	0.0391288	1
kbaY_2		tagatose-1,6-bisphosphate aldolase 1	35	24	0.59322	66	113	0.368715	0.00369541	0.0391288	1
group_7719		hypothetical protein	35	24	0.59322	66	113	0.368715	0.00369541	0.0391288	1
group_5210	mngR	MngR DNA-binding transcriptional repressor	35	24	0.59322	66	113	0.368715	0.00369541	0.0391288	1
fucK_2		L-fuculokinase	35	24	0.59322	66	113	0.368715	0.00369541	0.0391288	1
gatC_2		galactitol PTS permease - GatC subunit	35	24	0.59322	66	113	0.368715	0.00369541	0.0391288	1
npr_2		phosphocarrier protein HPr-like NPr, nitrogen related, exchanges phosphate with Enzyme I, Hpr	35	24	0.59322	66	113	0.368715	0.00369541	0.0391288	1
group_2920		hypothetical protein	29	30	0.491525	49	130	0.273743	0.00369957	0.0391473	1
hha_1		haemolysin expression modulating protein	34	25	0.576271	64	115	0.357542	0.00375483	0.0397064	1
group_1483		hypothetical protein	43	16	0.728814	91	88	0.50838	0.00384853	0.0406446	1
group_7809		hypothetical protein	36	23	0.610169	69	110	0.385475	0.0038555	0.040692	1
group_3899		hypothetical protein	19	40	0.322034	26	153	0.145251	0.00398868	0.0420433	1
group_914		hypothetical protein	42	17	0.711864	88	91	0.49162	0.00400232	0.0421598	1
ccdA		Antitoxin CcdA	36	23	0.610169	70	109	0.391061	0.00406069	0.0426098	1
yjjL		galactonate:H+ symporter	55	4	0.932203	136	43	0.759777	0.00409441	0.0426623	1
group_1164		hypothetical protein	51	8	0.864407	120	59	0.670391	0.00425465	0.0440789	1
group_7838		hypothetical protein	30	29	0.508475	53	126	0.296089	0.00436994	0.0452446	1
group_5225		hypothetical protein	53	6	0.898305	128	51	0.715084	0.0044603	0.0459386	1
intA_1		CP4-57 prophage; integrase	40	19	0.677966	83	96	0.463687	0.00448487	0.0459685	1
group_868		hypothetical protein	57	2	0.966102	147	32	0.821229	0.00460297	0.0470609	1
group_4824		hypothetical protein	57	2	0.966102	148	31	0.826816	0.00478919	0.0478479	1
group_967		hypothetical protein	57	2	0.966102	148	31	0.826816	0.00478919	0.0478479	1
pstS1		hypothetical protein	59	0	1	159	20	0.888268	0.00494487	0.0478609	1
group_872		hypothetical protein	59	0	1	159	20	0.888268	0.00494487	0.0478609	1
group_915		hypothetical protein	50	9	0.847458	117	62	0.653631	0.00503022	0.0486583	1
nlpD		NlpD putative outer membrane lipoprotein	28	31	0.474576	162	17	0.905028	2.62883e-11	2.04523e-08	0
dhaK		dihydroxyacetone kinase subunit K	28	31	0.474576	162	17	0.905028	2.62883e-11	2.04523e-08	0
yhdY		YhdW/YhdX/YhdY/YhdZ ABC transporter	30	29	0.508475	165	14	0.921788	3.36191e-11	2.38813e-08	0
dhaL		dihydroxyacetone kinase subunit L	27	32	0.457627	158	21	0.882682	1.58698e-10	8.64267e-08	0
essD_1		DLP12 prophage; predicted phage lysis protein	9	50	0.152542	111	68	0.620112	2.02838e-10	9.46848e-08	0
treA		periplasmic trehalase	29	30	0.491525	159	20	0.888268	1.20284e-09	4.36712e-07	0
ymgE		putative inner membrane protein	29	30	0.491525	159	20	0.888268	1.20284e-09	4.36712e-07	0
dhaM		dihydroxyacetone kinase subunit M	29	30	0.491525	159	20	0.888268	1.20284e-09	4.36712e-07	0
group_1764	ybcQ_2	DLP12 prophage; predicted antitermination protein	10	49	0.169492	110	69	0.614525	1.70121e-09	5.67232e-07	0
group_553		hypothetical protein	9	50	0.152542	105	74	0.586592	4.00119e-09	1.25714e-06	0
xapA		xanthosine phosphorylase	10	49	0.169492	108	71	0.603352	4.45159e-09	1.29875e-06	0
xapB		xanthosine:H+ symporter XapB	10	49	0.169492	108	71	0.603352	4.45159e-09	1.29875e-06	0
group_4784		hypothetical protein	10	49	0.169492	108	71	0.603352	4.45159e-09	1.29875e-06	0
dhaR		DhaR DNA-binding transcriptional dual regulator	30	29	0.508475	159	20	0.888268	4.58723e-09	1.31484e-06	0
xapR		XapR transcriptional activator	10	49	0.169492	107	72	0.597765	5.69133e-09	1.60319e-06	0
rspB		putative oxidoreductase, Zn-dependent and NAD(P)-binding	19	40	0.322034	134	45	0.748603	6.81884e-09	1.88824e-06	0
ybjS_1		putative NAD(P)H-binding oxidoreductase with NAD(P)-binding Rossmann-fold domain protein	16	43	0.271186	124	55	0.692737	1.7412e-08	3.55597e-06	0
acpP_1		Acyl carrier protein	15	44	0.254237	121	58	0.675978	1.99648e-08	3.83747e-06	0
rfbB		RmlB	6	53	0.101695	88	91	0.49162	3.20692e-08	5.09868e-06	0
group_972		hypothetical protein	12	47	0.20339	110	69	0.614525	3.30799e-08	5.09868e-06	0
group_138		hypothetical protein	5	54	0.0847458	82	97	0.458101	5.14224e-08	7.30555e-06	0
nohB_2		DLP12 prophage; DNA packaging protein	33	26	0.559322	161	18	0.899441	5.22835e-08	7.36387e-06	0
group_661		IS110 family transposase IS621	7	52	0.118644	89	90	0.497207	9.93657e-08	1.26209e-05	0
ariR		regulator of acid resistance, influenced by indole	25	34	0.423729	144	35	0.804469	1.01968e-07	1.26209e-05	0
ymgC		protein involved in biofilm formation	25	34	0.423729	144	35	0.804469	1.01968e-07	1.26209e-05	0
ymgG		putative protein	25	34	0.423729	144	35	0.804469	1.01968e-07	1.26209e-05	0
ymgD		putative protein	25	34	0.423729	144	35	0.804469	1.01968e-07	1.26209e-05	0
gnsA		putative regulator of phosphatidylethanolamine synthesis	27	32	0.457627	148	31	0.826816	1.14062e-07	1.30318e-05	0
bluF		blue light-responsive regulator of BluR	25	34	0.423729	143	36	0.798883	1.41609e-07	1.43786e-05	0
group_90		hypothetical protein	25	34	0.423729	143	36	0.798883	1.41609e-07	1.43786e-05	0
ycgX		putative protein	25	34	0.423729	143	36	0.798883	1.41609e-07	1.43786e-05	0
insE-1		IS3 element protein InsE	9	50	0.152542	95	84	0.530726	1.72769e-07	1.43786e-05	0
group_84		hypothetical protein	10	49	0.169492	99	80	0.553073	1.74456e-07	1.43786e-05	0
yibA		putative lyase containing HEAT-repeat protein	12	47	0.20339	106	73	0.592179	1.87564e-07	1.50957e-05	0
bluR		BluR DNA-binding transcriptional repressor	26	33	0.440678	145	34	0.810056	2.05471e-07	1.60621e-05	0
yehE		putative protein	26	33	0.440678	144	35	0.804469	2.81025e-07	1.83245e-05	0
yiaK		2,3-diketo-L-gulonate reductase monomer	26	33	0.440678	144	35	0.804469	2.81025e-07	1.83245e-05	0
yiaJ		YiaJ DNA-binding transcriptional repressor	26	33	0.440678	144	35	0.804469	2.81025e-07	1.83245e-05	0
ygcG		putative protein	17	42	0.288136	120	59	0.670391	3.42259e-07	2.00287e-05	0
group_2860		hypothetical protein	10	49	0.169492	98	81	0.547486	3.61065e-07	2.00287e-05	0
group_1360		hypothetical protein	25	34	0.423729	142	37	0.793296	3.63597e-07	2.00287e-05	0
yhfX		putative amino acid racemase	27	32	0.457627	146	33	0.815642	4.06998e-07	2.00287e-05	0
group_4852		hypothetical protein	27	32	0.457627	146	33	0.815642	4.06998e-07	2.00287e-05	0
group_1432		hypothetical protein	27	32	0.457627	146	33	0.815642	4.06998e-07	2.00287e-05	0
ycfZ		putative inner membrane protein	13	46	0.220339	108	71	0.603352	4.11202e-07	2.01748e-05	0
group_6873		hypothetical protein	12	47	0.20339	104	75	0.581006	4.28779e-07	2.08494e-05	0
group_2290		hypothetical protein	15	44	0.254237	113	66	0.631285	4.75679e-07	2.28578e-05	0
yhfU		putative protein	27	32	0.457627	145	34	0.810056	5.47443e-07	2.35993e-05	0
yhfT		putative inner membrane protein	27	32	0.457627	145	34	0.810056	5.47443e-07	2.35993e-05	0
yhfW		putative mutase	27	32	0.457627	145	34	0.810056	5.47443e-07	2.35993e-05	0
ybaM		small protein involved in the cell envelope stress response	27	32	0.457627	145	34	0.810056	5.47443e-07	2.35993e-05	0
ynbE		hypothetical protein	27	32	0.457627	145	34	0.810056	5.47443e-07	2.35993e-05	0
group_3048		hypothetical protein	27	32	0.457627	145	34	0.810056	5.47443e-07	2.35993e-05	0
yehA		putative type-1 fimbrial protein	27	32	0.457627	145	34	0.810056	5.47443e-07	2.35993e-05	0
php		putative hydrolase	27	32	0.457627	145	34	0.810056	5.47443e-07	2.35993e-05	0
dgoT		galactonate transporter	26	33	0.440678	143	36	0.798883	7.27248e-07	2.56073e-05	0
ybgO		putative fimbrial-like adhesin protein	26	33	0.440678	143	36	0.798883	7.27248e-07	2.56073e-05	0
group_4275		hypothetical protein	26	33	0.440678	143	36	0.798883	7.27248e-07	2.56073e-05	0
group_4277		hypothetical protein	26	33	0.440678	143	36	0.798883	7.27248e-07	2.56073e-05	0
ygbN		YgbN Gnt transporter	26	33	0.440678	143	36	0.798883	7.27248e-07	2.56073e-05	0
dgoK		2-dehydro-3-deoxygalactonate kinase	26	33	0.440678	143	36	0.798883	7.27248e-07	2.56073e-05	0
dgoD		D-galactonate dehydratase	26	33	0.440678	143	36	0.798883	7.27248e-07	2.56073e-05	0
dgoA		2-oxo-3-deoxygalactonate 6-phosphate aldolase	26	33	0.440678	143	36	0.798883	7.27248e-07	2.56073e-05	0
dgoR		putative DNA-binding transcriptional regulator	26	33	0.440678	143	36	0.798883	7.27248e-07	2.56073e-05	0
ygbL		putative class II aldolase	26	33	0.440678	143	36	0.798883	7.27248e-07	2.56073e-05	0
ygbI		putative DNA-binding transcriptional regulator, DEOR-type	26	33	0.440678	143	36	0.798883	7.27248e-07	2.56073e-05	0
yaiP		putative glucosyltransferase	26	33	0.440678	143	36	0.798883	7.27248e-07	2.56073e-05	0
yaiO		outer membrane protein	26	33	0.440678	143	36	0.798883	7.27248e-07	2.56073e-05	0
ygbJ		putative dehydrogenase, with NAD(P)-binding Rossmann-fold domain	26	33	0.440678	143	36	0.798883	7.27248e-07	2.56073e-05	0
group_6741		hypothetical protein	27	32	0.457627	144	35	0.804469	8.06627e-07	2.76863e-05	0
yehC		putative fimbrial chaperone	27	32	0.457627	144	35	0.804469	8.06627e-07	2.76863e-05	0
yehD		putative fimbrial-like adhesin protein	27	32	0.457627	144	35	0.804469	8.06627e-07	2.76863e-05	0
group_239		hypothetical protein	10	49	0.169492	95	84	0.530726	8.33104e-07	2.83568e-05	0
bglG		BglG transcriptional antiterminator (monomer)	26	33	0.440678	142	37	0.793296	8.64924e-07	2.90764e-05	0
ykgR		small membrane protein	23	36	0.389831	135	44	0.75419	9.88962e-07	3.29573e-05	0
group_567		hypothetical protein	7	52	0.118644	82	97	0.458101	1.0934e-06	3.58714e-05	0
sgbH		L-xylulose kinase	26	33	0.440678	141	38	0.787709	1.1664e-06	3.70032e-05	0
yiaO_2		2,3-diketo-L-gulonate:Na+ symporter - periplasmic binding protein	26	33	0.440678	141	38	0.787709	1.1664e-06	3.70032e-05	0
group_1187		hypothetical protein	6	53	0.101695	77	102	0.430168	1.52141e-06	4.74838e-05	0
ymgF		inner membrane protein that interacts with cell division proteins	25	34	0.423729	138	41	0.77095	1.64211e-06	5.04301e-05	0
ycgZ		putative protein	25	34	0.423729	138	41	0.77095	1.64211e-06	5.04301e-05	0
kptA		enzyme with tRNA 2'-phosphotransferase activity	27	32	0.457627	143	36	0.798883	1.67619e-06	5.07142e-05	0
yieL		putative xylanase	24	35	0.40678	136	43	0.759777	1.9727e-06	5.89213e-05	0
yieK		putative 6-phosphogluconolactonase	24	35	0.40678	136	43	0.759777	1.9727e-06	5.89213e-05	0
bglH_2		carbohydrate-specific outer membrane porin, cryptic	24	35	0.40678	136	43	0.759777	1.9727e-06	5.89213e-05	0
group_8006		hypothetical protein	5	54	0.0847458	72	107	0.402235	1.99152e-06	5.93749e-05	0
ompL		putative outer membrane porin L	10	49	0.169492	92	87	0.513966	2.03177e-06	6.04646e-05	0
group_4523		hypothetical protein	25	34	0.423729	137	42	0.765363	2.23733e-06	6.52741e-05	0
yiaM		2,3-diketo-L-gulonate:Na+ symporter - membrane subunit	25	34	0.423729	137	42	0.765363	2.23733e-06	6.52741e-05	0
yghR		putative protein with nucleoside triphosphate hydrolase domain protein	25	34	0.423729	137	42	0.765363	2.23733e-06	6.52741e-05	0
yghS		putative protein with nucleoside triphosphate hydrolase domain protein	25	34	0.423729	137	42	0.765363	2.23733e-06	6.52741e-05	0
yhhH		putative protein	12	47	0.20339	99	80	0.553073	2.31259e-06	6.72298e-05	0
sgbE		L-ribulose-5-phosphate 4-epimerase	26	33	0.440678	140	39	0.782123	2.59297e-06	7.44533e-05	0
sgbU		putative L-xylulose 5-phosphate 3-epimerase	26	33	0.440678	140	39	0.782123	2.59297e-06	7.44533e-05	0
bglF		beta-glucoside PTS permease BglF - cryptic	26	33	0.440678	140	39	0.782123	2.59297e-06	7.44533e-05	0
tonB_1		hypothetical protein	4	55	0.0677966	66	113	0.368715	2.6494e-06	7.58072e-05	0
ybgQ		putative outer membrane usher protein	24	35	0.40678	134	45	0.748603	2.88298e-06	7.96991e-05	0
group_5418		hypothetical protein	6	53	0.101695	75	104	0.418994	3.02397e-06	8.27565e-05	0
group_1195		hypothetical protein	6	53	0.101695	75	104	0.418994	3.02397e-06	8.27565e-05	0
yfjJ		hypothetical protein	7	52	0.118644	79	100	0.441341	3.87602e-06	0.000104499	0
spaS		Surface presentation of antigens protein SpaS	10	49	0.169492	90	89	0.502793	4.10257e-06	0.000109702	0
fliH		flagellar biosynthesis protein FliH	49	10	0.830508	178	1	0.994413	4.19146e-06	0.000111895	0
group_2297		hypothetical protein	26	33	0.440678	138	41	0.77095	4.25733e-06	0.000112733	0
cfaE		CFA/I fimbrial subunit E	12	47	0.20339	98	81	0.547486	4.32252e-06	0.000114274	0
group_2239		hypothetical protein	25	34	0.423729	136	43	0.759777	4.36747e-06	0.000114352	0
group_1700		hypothetical protein	25	34	0.423729	136	43	0.759777	4.36747e-06	0.000114352	0
lptG_1		LptABCFG ABC transporter	25	34	0.423729	136	43	0.759777	4.36747e-06	0.000114352	0
kbl_1		2-amino-3-ketobutyrate CoA ligase	25	34	0.423729	136	43	0.759777	4.36747e-06	0.000114352	0
rspA_2		mannonate/altronate dehydratase	4	55	0.0677966	65	114	0.363128	4.7215e-06	0.000121864	0
yjjL_2		galactonate:H+ symporter	4	55	0.0677966	65	114	0.363128	4.7215e-06	0.000121864	0
group_1436		hypothetical protein	27	32	0.457627	140	39	0.782123	5.98576e-06	0.000151386	0
group_4634		hypothetical protein	9	50	0.152542	86	93	0.480447	6.03696e-06	0.000151741	0
group_486		hypothetical protein	20	39	0.338983	122	57	0.681564	6.24793e-06	0.000156803	0
group_415		hypothetical protein	23	36	0.389831	130	49	0.726257	7.61297e-06	0.00018592	0
group_5998		hypothetical protein	1	58	0.0169492	46	133	0.256983	7.78794e-06	0.000189909	0
group_439		hypothetical protein	27	32	0.457627	139	40	0.776536	7.94598e-06	0.000192043	0
hipB		HipB-HipA antitoxin/toxin complex and DNA-binding transcriptional repressor	27	32	0.457627	139	40	0.776536	7.94598e-06	0.000192043	0
group_3220		hypothetical protein	27	32	0.457627	139	40	0.776536	7.94598e-06	0.000192043	0
group_484	ybiP_1	putative hydrolase, inner membrane	0	59	0	38	141	0.212291	8.17778e-06	0.000197354	0
yghT		putative protein with nucleoside triphosphate hydrolase domain protein	26	33	0.440678	137	42	0.765363	8.3078e-06	0.000197573	0
ymiC		Protein YmiC	12	47	0.20339	96	83	0.536313	8.82878e-06	0.00020905	0
group_789		hypothetical protein	12	47	0.20339	96	83	0.536313	8.82878e-06	0.00020905	0
pezT		hypothetical protein	12	47	0.20339	95	84	0.530726	9.54929e-06	0.00022384	0
yadC		putative fimbrial-like adhesin protein	15	44	0.254237	106	73	0.592179	9.64696e-06	0.000225482	0
group_2268	intA_1	CP4-57 prophage; integrase	4	55	0.0677966	62	117	0.346369	9.85634e-06	0.000229392	0
group_501		hypothetical protein	4	55	0.0677966	62	117	0.346369	9.85634e-06	0.000229392	0
fadD_2		fatty acyl-CoA synthetase	26	33	0.440678	136	43	0.759777	1.03957e-05	0.000239555	0
yjiJ		putative transport protein	26	33	0.440678	136	43	0.759777	1.03957e-05	0.000239555	0
group_2246		hypothetical protein	26	33	0.440678	136	43	0.759777	1.03957e-05	0.000239555	0
ydfU_1		Qin prophage; predicted protein	28	31	0.474576	141	38	0.787709	1.11276e-05	0.000254167	0
ymfL_1		e14 prophage; predicted DNA-binding transcriptional regulator	5	54	0.0847458	66	113	0.368715	1.42815e-05	0.000313616	0
hpcD		5-carboxymethyl-2-hydroxymuconate Delta-isomerase	7	52	0.118644	75	104	0.418994	1.44623e-05	0.000317162	0
group_403		IS21 family transposase IS100kyp	1	58	0.0169492	44	135	0.24581	1.47767e-05	0.000323622	0
yoeB		toxin of the YoeB-YefM toxin-antitoxin pair	27	32	0.457627	138	41	0.77095	1.55143e-05	0.000338414	0
yefM		YefM antitoxin of the YoeB-YefM toxin-antitoxin pair and DNA binding transcriptional repressor	27	32	0.457627	138	41	0.77095	1.55143e-05	0.000338414	0
group_1435		hypothetical protein	27	32	0.457627	138	41	0.77095	1.55143e-05	0.000338414	0
yfjQ_2		CP4-57 prophage; predicted protein	42	17	0.711864	168	11	0.938547	1.63973e-05	0.000351113	0
group_3097	yeiI	putative kinase	12	47	0.20339	94	85	0.52514	1.75518e-05	0.000374852	0
group_7954		hypothetical protein	2	57	0.0338983	50	129	0.27933	1.79705e-05	0.000383292	0
fecB		ferric dicitrate ABC transporter - periplasmic binding protein	8	51	0.135593	79	100	0.441341	1.83983e-05	0.00039038	0
fecC		ferric dicitrate ABC transporter - membrane subunit	8	51	0.135593	79	100	0.441341	1.83983e-05	0.00039038	0
fecI		RNA polymerase, sigma 19 factor	8	51	0.135593	79	100	0.441341	1.83983e-05	0.00039038	0
rfbD		dTDP-4-dehydrorhamnose reductase	4	55	0.0677966	60	119	0.335196	1.85851e-05	0.000393831	0
ymfA		putative inner membrane protein	13	46	0.220339	97	82	0.541899	1.89717e-05	0.00040011	0
group_2966		hypothetical protein	13	46	0.220339	97	82	0.541899	1.89717e-05	0.00040011	0
fecR		regulator for fec operon, periplasmic	8	51	0.135593	78	101	0.435754	1.90284e-05	0.00040011	0
fecD		ferric dicitrate ABC transporter - membrane subunit	8	51	0.135593	78	101	0.435754	1.90284e-05	0.00040011	0
fecE		ferric dicitrate ABC transporter - ATP binding subunit	8	51	0.135593	78	101	0.435754	1.90284e-05	0.00040011	0
fecA		ferric citrate outer membrane porin FecA	8	51	0.135593	78	101	0.435754	1.90284e-05	0.00040011	0
paaY		putative hexapeptide repeat acetyltransferase	27	32	0.457627	137	42	0.765363	1.91699e-05	0.000402569	0
group_1323		hypothetical protein	15	44	0.254237	104	75	0.581006	1.98556e-05	0.000415267	0
group_2575		hypothetical protein	6	53	0.101695	70	109	0.391061	1.99017e-05	0.000415267	0
ymfN_1		hypothetical protein	6	53	0.101695	70	109	0.391061	1.99017e-05	0.000415267	0
group_1963		hypothetical protein	6	53	0.101695	70	109	0.391061	1.99017e-05	0.000415267	0
group_4430		hypothetical protein	24	35	0.40678	129	50	0.72067	2.03307e-05	0.000422598	0
group_1902		hypothetical protein	13	46	0.220339	96	83	0.536313	2.08053e-05	0.00042645	0
mokB		regulatory peptide whose translation enables hokB expression	26	33	0.440678	135	44	0.75419	2.09075e-05	0.00042645	0
group_2678		hypothetical protein	26	33	0.440678	135	44	0.75419	2.09075e-05	0.00042645	0
mngR		MngR DNA-binding transcriptional repressor	26	33	0.440678	135	44	0.75419	2.09075e-05	0.00042645	0
mngA		2-O-alpha-mannosyl-D-glycerate PTS permease	26	33	0.440678	135	44	0.75419	2.09075e-05	0.00042645	0
mngB		alpha-mannosidase	26	33	0.440678	135	44	0.75419	2.09075e-05	0.00042645	0
yiaN_1		2,3-diketo-L-gulonate:Na+ symporter - membrane subunit	26	33	0.440678	135	44	0.75419	2.09075e-05	0.00042645	0
glpG_1		Rhomboid protease GlpG	26	33	0.440678	135	44	0.75419	2.09075e-05	0.00042645	0
arsR		ArsR-antimonite	26	33	0.440678	135	44	0.75419	2.09075e-05	0.00042645	0
bglB		6-phospho-beta-glucosidase B; cryptic	26	33	0.440678	135	44	0.75419	2.09075e-05	0.00042645	0
group_2574		hypothetical protein	6	53	0.101695	69	110	0.385475	2.12819e-05	0.000433006	0
group_632		hypothetical protein	9	50	0.152542	81	98	0.452514	2.41591e-05	0.000489109	0
yjbS		hypothetical protein	26	33	0.440678	134	45	0.748603	2.45293e-05	0.000493546	0
group_1989		hypothetical protein	5	54	0.0847458	65	114	0.363128	2.59285e-05	0.000521057	0
group_740		hypothetical protein	0	59	0	35	144	0.195531	2.66563e-05	0.000530463	0
yfbL		putative peptidase	7	52	0.118644	73	106	0.407821	2.71342e-05	0.000538008	0
yqiI		protein involved in detoxification of methylglyoxal	25	34	0.423729	132	47	0.73743	2.7264e-05	0.000539272	0
sgrT		SgrT, regulator of PtsG activity	25	34	0.423729	132	47	0.73743	2.7264e-05	0.000539272	0
group_67		hypothetical protein	0	59	0	36	143	0.201117	2.82392e-05	0.000557887	0
group_803		hypothetical protein	25	34	0.423729	131	48	0.731844	3.05572e-05	0.000600053	0
group_2359	ynfO	Qin prophage; predicted protein	4	55	0.0677966	59	120	0.329609	3.12293e-05	0.00061178	0
group_506		hypothetical protein	11	48	0.186441	88	91	0.49162	3.14845e-05	0.00061604	0
group_6906	nmpC	outer membrane porin protein; locus of qsr prophage	2	57	0.0338983	48	131	0.268156	3.32728e-05	0.000649813	0
group_5282		hypothetical protein	2	57	0.0338983	49	130	0.273743	3.33299e-05	0.000649813	0
group_7943		hypothetical protein	2	57	0.0338983	49	130	0.273743	3.33299e-05	0.000649813	0
group_1811		hypothetical protein	12	47	0.20339	91	88	0.50838	3.58303e-05	0.000694419	0
group_2573		hypothetical protein	6	53	0.101695	68	111	0.379888	3.68054e-05	0.000709949	0
group_1515		hypothetical protein	6	53	0.101695	68	111	0.379888	3.68054e-05	0.000709949	0
group_869		hypothetical protein	13	46	0.220339	94	85	0.52514	3.98733e-05	0.000763717	0
intA		CP4-57 prophage; integrase	9	50	0.152542	80	99	0.446927	4.2306e-05	0.000800921	0
group_4689		hypothetical protein	9	50	0.152542	80	99	0.446927	4.2306e-05	0.000800921	0
group_692		hypothetical protein	9	50	0.152542	80	99	0.446927	4.2306e-05	0.000800921	0
group_2757		hypothetical protein	9	50	0.152542	80	99	0.446927	4.2306e-05	0.000800921	0
yfjI_2		CP4-57 prophage; predicted protein	5	54	0.0847458	63	116	0.351955	4.73247e-05	0.000880627	0
ltxC		Leukotoxin-activating lysine-acyltransferase LtxC	0	59	0	33	146	0.184358	4.95435e-05	0.000916695	0
group_3735		hypothetical protein	0	59	0	33	146	0.184358	4.95435e-05	0.000916695	0
nmpC_2		outer membrane porin protein; locus of qsr prophage	0	59	0	33	146	0.184358	4.95435e-05	0.000916695	0
group_225	ehaG	hypothetical protein	0	59	0	33	146	0.184358	4.95435e-05	0.000916695	0
group_1682		hypothetical protein	0	59	0	33	146	0.184358	4.95435e-05	0.000916695	0
yfeD		putative DNA-binding transcriptional regulator	26	33	0.440678	133	46	0.743017	5.00902e-05	0.000917433	0
group_1190		hypothetical protein	0	59	0	34	145	0.189944	5.02563e-05	0.000917433	0
group_2281		hypothetical protein	26	33	0.440678	132	47	0.73743	5.5718e-05	0.000992716	0
ycaN		putative transcriptional regulator LYSR-type	26	33	0.440678	132	47	0.73743	5.5718e-05	0.000992716	0
group_1068		hypothetical protein	26	33	0.440678	132	47	0.73743	5.5718e-05	0.000992716	0
setA		sugar / lactose efflux transporter SetA	26	33	0.440678	132	47	0.73743	5.5718e-05	0.000992716	0
yicS		putative protein	26	33	0.440678	132	47	0.73743	5.5718e-05	0.000992716	0
group_2220		hypothetical protein	26	33	0.440678	132	47	0.73743	5.5718e-05	0.000992716	0
group_6731		hypothetical protein	26	33	0.440678	132	47	0.73743	5.5718e-05	0.000992716	0
ydaT_1		Rac prophage; predicted protein	4	55	0.0677966	57	122	0.318436	5.69387e-05	0.00101226	0
group_351		hypothetical protein	4	55	0.0677966	57	122	0.318436	5.69387e-05	0.00101226	0
group_3690		hypothetical protein	2	57	0.0338983	46	133	0.256983	6.09918e-05	0.00108196	0
pitB		phosphate transporter	33	26	0.559322	149	30	0.832402	6.49405e-05	0.00115076	0
group_1766		hypothetical protein	8	51	0.135593	74	105	0.413408	6.52046e-05	0.00115294	0
group_767		hypothetical protein	11	48	0.186441	85	94	0.47486	6.55863e-05	0.00115718	0
group_6949		hypothetical protein	3	56	0.0508475	51	128	0.284916	6.57943e-05	0.0011596	0
group_1514		hypothetical protein	6	53	0.101695	66	113	0.368715	6.6908e-05	0.00117504	0
yneK_1		putative protein	12	47	0.20339	89	90	0.497207	6.70312e-05	0.00117504	0
ygiL		putative fimbrial-like adhesin protein	26	33	0.440678	131	48	0.731844	6.75616e-05	0.00117504	0
ybgD		putative fimbrial-like adhesin protein	26	33	0.440678	131	48	0.731844	6.75616e-05	0.00117504	0
yqiG		putative membrane protein	26	33	0.440678	131	48	0.731844	6.75616e-05	0.00117504	0
yqiH		putative membrane protein	26	33	0.440678	131	48	0.731844	6.75616e-05	0.00117504	0
group_134		hypothetical protein	26	33	0.440678	131	48	0.731844	6.75616e-05	0.00117504	0
setC		inner membrane protein SetC - putative arabinose efflux protein	26	33	0.440678	131	48	0.731844	6.75616e-05	0.00117504	0
group_4393		hypothetical protein	25	34	0.423729	129	50	0.72067	6.7821e-05	0.00117504	0
ydfK		Qin prophage; cold shock gene, predicted DNA-binding transcriptional regulator	19	40	0.322034	112	67	0.625698	7.16022e-05	0.00123401	0
group_3077	ykfF	CP4-6 prophage; predicted protein	6	53	0.101695	65	114	0.363128	7.16961e-05	0.00123432	0
yjbL		putative protein	13	46	0.220339	92	87	0.513966	7.46505e-05	0.00128191	0
ybgP		putative fimbrial chaperone	24	35	0.40678	126	53	0.703911	8.05562e-05	0.00137383	0
group_92		hypothetical protein	37	22	0.627119	156	23	0.871508	8.87506e-05	0.0015026	0
group_1472	ylpA	Lipoprotein YlpA	0	59	0	32	147	0.178771	8.95927e-05	0.00150438	0
group_6895		hypothetical protein	0	59	0	32	147	0.178771	8.95927e-05	0.00150438	0
rcbA_2		protein involved in maintaining chromosome integrity / Rac prophage	0	59	0	32	147	0.178771	8.95927e-05	0.00150438	0
col		Colicin-E2	0	59	0	32	147	0.178771	8.95927e-05	0.00150438	0
btuB_1		vitamin B12 / E colicin / bacteriophage BF23 outer membrane porin BtuB	0	59	0	32	147	0.178771	8.95927e-05	0.00150438	0
ydeN_1		putative sulfatase	0	59	0	32	147	0.178771	8.95927e-05	0.00150438	0
group_2309		hypothetical protein	0	59	0	32	147	0.178771	8.95927e-05	0.00150438	0
yrhB		putative protein with chaperone-like activity	27	32	0.457627	134	45	0.748603	9.03302e-05	0.0015121	0
cbrB		putative inner membrane protein	24	35	0.40678	125	54	0.698324	9.15582e-05	0.00152797	0
yadL		hypothetical protein	24	35	0.40678	125	54	0.698324	9.15582e-05	0.00152797	0
group_6793	gnsB	Qin prophage; predicted protein	0	59	0	31	148	0.173184	9.20702e-05	0.00153494	0
yeeR_2		hypothetical protein	10	49	0.169492	81	98	0.452514	9.25652e-05	0.00153692	0
feaR		FeaR DNA-binding transcriptional activator	27	32	0.457627	133	46	0.743017	9.96688e-05	0.00164984	0
group_6740		hypothetical protein	10	49	0.169492	80	99	0.446927	0.000100215	0.00165386	0
group_1821	fliD	flagellar cap protein FliD; filament capping protein; enables filament assembly	10	49	0.169492	80	99	0.446927	0.000100215	0.00165386	0
group_701		hypothetical protein	4	55	0.0677966	56	123	0.312849	0.000102006	0.00168002	0
rfbA		dTDP-glucose pyrophosphorylase	4	55	0.0677966	56	123	0.312849	0.000102006	0.00168002	0
yqcG		small protein involved in the cell envelope stress response	22	37	0.372881	120	59	0.670391	0.000106233	0.00174788	0
group_3689		hypothetical protein	2	57	0.0338983	45	134	0.251397	0.000106749	0.00175459	0
group_7951		hypothetical protein	3	56	0.0508475	50	129	0.27933	0.000109897	0.0017991	0
group_7953		hypothetical protein	3	56	0.0508475	50	129	0.27933	0.000109897	0.0017991	0
group_7952		hypothetical protein	3	56	0.0508475	50	129	0.27933	0.000109897	0.0017991	0
intQ_4		Qin prophage; predicted defective integrase	3	56	0.0508475	50	129	0.27933	0.000109897	0.0017991	0
group_1763	borD	bacteriophage lambda Bor protein	8	51	0.135593	73	106	0.407821	0.000113872	0.00186045	0
group_4632	fimD_2	outer membrane protein; export and assembly of type 1 fimbriae	12	47	0.20339	88	91	0.49162	0.000118264	0.00191806	0
yraI_2		putative pilin chaperone	12	47	0.20339	88	91	0.49162	0.000118264	0.00191806	0
fimI_2		fimbrial protein	12	47	0.20339	88	91	0.49162	0.000118264	0.00191806	0
yccE		putative protein	27	32	0.457627	132	47	0.73743	0.000119525	0.00191806	0
tynA		copper-containing amine oxidase	27	32	0.457627	132	47	0.73743	0.000119525	0.00191806	0
yjbM		putative protein	27	32	0.457627	132	47	0.73743	0.000119525	0.00191806	0
paaZ		oxepin-CoA hydrolase/3-oxo-5,6-dehydrosuberyl-CoA semialdehyde dehydrogenase	27	32	0.457627	132	47	0.73743	0.000119525	0.00191806	0
paaX		PaaX DNA-binding transcriptional repressor	27	32	0.457627	132	47	0.73743	0.000119525	0.00191806	0
paaB		ring 1,2-phenylacetyl-CoA epoxidase subunit	27	32	0.457627	132	47	0.73743	0.000119525	0.00191806	0
paaC		ring 1,2-phenylacetyl-CoA epoxidase, structural subunit	27	32	0.457627	132	47	0.73743	0.000119525	0.00191806	0
paaF		putative 2,3-dehydroadipyl-CoA hydratase	27	32	0.457627	132	47	0.73743	0.000119525	0.00191806	0
paaD		phenylacetate degradation protein	27	32	0.457627	132	47	0.73743	0.000119525	0.00191806	0
paaE		ring 1,2-phenylacetyl-CoA epoxidase, reductase subunit	27	32	0.457627	132	47	0.73743	0.000119525	0.00191806	0
paaA		ring 1,2-phenylacetyl-CoA epoxidase, monooxygenase subunit	27	32	0.457627	132	47	0.73743	0.000119525	0.00191806	0
feaB		phenylacetaldehyde dehydrogenase	27	32	0.457627	132	47	0.73743	0.000119525	0.00191806	0
ymfM		e14 prophage; predicted protein	6	53	0.101695	64	115	0.357542	0.000119629	0.00191806	0
ygfF		putative NAD(P)-binding oxidoreductase with NAD(P)-binding Rossmann-fold domain protein	26	33	0.440678	130	49	0.726257	0.000121474	0.0019287	0
marB		multiple antibiotic resistance protein	26	33	0.440678	130	49	0.726257	0.000121474	0.0019287	0
ycgY		putative protein	26	33	0.440678	130	49	0.726257	0.000121474	0.0019287	0
ybjP		putative lipoprotein	26	33	0.440678	130	49	0.726257	0.000121474	0.0019287	0
papC		Outer membrane usher protein PapC	26	33	0.440678	130	49	0.726257	0.000121474	0.0019287	0
paaG		3-hydroxyadipyl-CoA dehydrogenase (NAD+)	26	33	0.440678	130	49	0.726257	0.000121474	0.0019287	0
paaJ		beta-ketoadipyl-CoA thiolase	26	33	0.440678	130	49	0.726257	0.000121474	0.0019287	0
paaI		hydroxyphenylacetyl-CoA thioesterase	26	33	0.440678	130	49	0.726257	0.000121474	0.0019287	0
yfcV		putative fimbrial-like adhesin protein	26	33	0.440678	129	50	0.72067	0.000141095	0.00222081	0
yadN		putative fimbrial-like adhesin protein	26	33	0.440678	129	50	0.72067	0.000141095	0.00222081	0
yadV		putative pilin chaperone similar to PapD	26	33	0.440678	129	50	0.72067	0.000141095	0.00222081	0
group_9061		hypothetical protein	5	54	0.0847458	59	120	0.329609	0.000150558	0.00234716	0
dmlR_3		hypothetical protein	1	58	0.0169492	37	142	0.206704	0.000156448	0.00242971	0
group_7364		hypothetical protein	1	58	0.0169492	37	142	0.206704	0.000156448	0.00242971	0
cdiA		hypothetical protein	1	58	0.0169492	37	142	0.206704	0.000156448	0.00242971	0
group_3972		hypothetical protein	5	54	0.0847458	58	121	0.324022	0.000157388	0.00244198	0
group_3661	ydfD_1	Qin prophage; predicted protein	7	52	0.118644	68	111	0.379888	0.00016001	0.00246979	0
group_10247		hypothetical protein	0	59	0	30	149	0.167598	0.000160087	0.00246979	0
apxIB		Toxin RTX-I translocation ATP-binding protein	0	59	0	30	149	0.167598	0.000160087	0.00246979	0
yhiS_1		hypothetical protein	25	34	0.423729	126	53	0.703911	0.000163024	0.00250799	0
group_850		hypothetical protein	4	55	0.0677966	53	126	0.296089	0.000181653	0.00277369	0
group_2689		hypothetical protein	4	55	0.0677966	53	126	0.296089	0.000181653	0.00277369	0
group_772		hypothetical protein	24	35	0.40678	123	56	0.687151	0.000184619	0.0028111	0
group_6865		hypothetical protein	24	35	0.40678	123	56	0.687151	0.000184619	0.0028111	0
rop		Regulatory protein rop	2	57	0.0338983	43	136	0.240223	0.000188582	0.00286877	0
group_133		hypothetical protein	3	56	0.0508475	48	131	0.268156	0.000194557	0.00294594	0
group_9626		hypothetical protein	3	56	0.0508475	48	131	0.268156	0.000194557	0.00294594	0
group_1883		hypothetical protein	3	56	0.0508475	49	130	0.273743	0.000199099	0.00300358	0
paaK		phenylacetate-CoA ligase	27	32	0.457627	131	48	0.731844	0.000213421	0.00321371	0
glcD		glycolate oxidase, predicted FAD-linked subunit	26	33	0.440678	128	51	0.715084	0.000253776	0.00375901	0
glcE		glycolate oxidase, predicted FAD-binding subunit	26	33	0.440678	128	51	0.715084	0.000253776	0.00375901	0
glcF		glycolate oxidase, predicted iron-sulfur subunit	26	33	0.440678	128	51	0.715084	0.000253776	0.00375901	0
glcB		malate synthase G	26	33	0.440678	128	51	0.715084	0.000253776	0.00375901	0
glcC		GlcC transcriptional dual regulator	26	33	0.440678	128	51	0.715084	0.000253776	0.00375901	0
group_6829		hypothetical protein	26	33	0.440678	128	51	0.715084	0.000253776	0.00375901	0
yafU		hypothetical protein	26	33	0.440678	128	51	0.715084	0.000253776	0.00375901	0
yghO		putative DNA-binding transcriptional regulator	26	33	0.440678	128	51	0.715084	0.000253776	0.00375901	0
group_2578		hypothetical protein	14	45	0.237288	91	88	0.50838	0.000267116	0.00395049	0
group_2648		hypothetical protein	1	58	0.0169492	35	144	0.195531	0.000280973	0.00413562	0
group_3673		hypothetical protein	1	58	0.0169492	35	144	0.195531	0.000280973	0.00413562	0
group_5939		hypothetical protein	1	58	0.0169492	35	144	0.195531	0.000280973	0.00413562	0
ykfM		hypothetical protein	26	33	0.440678	127	52	0.709497	0.000284325	0.00415873	0
htrE		putative outer membrane usher protein	26	33	0.440678	127	52	0.709497	0.000284325	0.00415873	0
group_4892		hypothetical protein	26	33	0.440678	127	52	0.709497	0.000284325	0.00415873	0
group_6950		hypothetical protein	0	59	0	28	151	0.156425	0.000286787	0.00417604	0
group_2451	insC-1	IS2 element protein InsA	0	59	0	28	151	0.156425	0.000286787	0.00417604	0
group_1441		hypothetical protein	0	59	0	28	151	0.156425	0.000286787	0.00417604	0
php_1		putative hydrolase	10	49	0.169492	77	102	0.430168	0.000291832	0.00422317	0
group_1130	ydaW	hypothetical protein	0	59	0	29	150	0.162011	0.000308255	0.00444116	0
group_498		hypothetical protein	4	55	0.0677966	52	127	0.290503	0.000310322	0.00446699	0
group_6728		hypothetical protein	10	49	0.169492	76	103	0.424581	0.000312668	0.00448496	0
group_25		hypothetical protein	17	42	0.288136	100	79	0.558659	0.000314603	0.00450876	0
bfpB		Outer membrane lipoprotein BfpB	4	55	0.0677966	51	128	0.284916	0.000318033	0.00454595	0
group_3018	dicB_1	Qin prophage; cell division inhibition protein	4	55	0.0677966	51	128	0.284916	0.000318033	0.00454595	0
hcpA_2		Major exported protein	2	57	0.0338983	41	138	0.22905	0.000330369	0.00468133	0
group_3696		hypothetical protein	2	57	0.0338983	41	138	0.22905	0.000330369	0.00468133	0
group_3695		hypothetical protein	2	57	0.0338983	41	138	0.22905	0.000330369	0.00468133	0
clpV1_2		Protein ClpV1	2	57	0.0338983	41	138	0.22905	0.000330369	0.00468133	0
group_5315		hypothetical protein	2	57	0.0338983	41	138	0.22905	0.000330369	0.00468133	0
group_5316		hypothetical protein	2	57	0.0338983	41	138	0.22905	0.000330369	0.00468133	0
group_937		hypothetical protein	2	57	0.0338983	41	138	0.22905	0.000330369	0.00468133	0
ompA_2		Outer membrane protein A	2	57	0.0338983	41	138	0.22905	0.000330369	0.00468133	0
group_7459		hypothetical protein	2	57	0.0338983	41	138	0.22905	0.000330369	0.00468133	0
group_643		hypothetical protein	2	57	0.0338983	41	138	0.22905	0.000330369	0.00468133	0
group_1374		hypothetical protein	3	56	0.0508475	47	132	0.26257	0.000343119	0.00484938	0
group_53		hypothetical protein	8	51	0.135593	69	110	0.385475	0.000349065	0.00492915	0
group_117		hypothetical protein	28	31	0.474576	132	47	0.73743	0.000368115	0.00518471	0
group_702		hypothetical protein	23	36	0.389831	118	61	0.659218	0.000393714	0.00554048	0
group_1812		hypothetical protein	13	46	0.220339	87	92	0.486034	0.000410511	0.00576693	0
group_836		hypothetical protein	13	46	0.220339	87	92	0.486034	0.000410511	0.00576693	0
yhaI		putative inner membrane protein	22	37	0.372881	115	64	0.642458	0.000424022	0.0059465	0
group_4697		hypothetical protein	15	44	0.254237	93	86	0.519553	0.000469031	0.0065496	0
group_1177		hypothetical protein	7	52	0.118644	64	115	0.357542	0.000477067	0.00665045	0
group_1900		hypothetical protein	1	58	0.0169492	34	145	0.189944	0.000480855	0.00668613	0
group_10013		hypothetical protein	1	58	0.0169492	34	145	0.189944	0.000480855	0.00668613	0
group_10014		hypothetical protein	1	58	0.0169492	34	145	0.189944	0.000480855	0.00668613	0
group_1842		hypothetical protein	26	33	0.440678	126	53	0.703911	0.000507923	0.00702663	0
group_720		hypothetical protein	0	59	0	26	153	0.145251	0.000515056	0.00710725	0
hemR		Hemin receptor	0	59	0	26	153	0.145251	0.000515056	0.00710725	0
yadA_1		Adhesin YadA	0	59	0	26	153	0.145251	0.000515056	0.00710725	0
group_389		hypothetical protein	0	59	0	27	152	0.150838	0.000529471	0.00719675	0
group_8629	bfr	bacterioferritin monomer	0	59	0	27	152	0.150838	0.000529471	0.00719675	0
gspG_2		putative protein secretion protein for export	0	59	0	27	152	0.150838	0.000529471	0.00719675	0
gspE_2		putative protein secretion protein for export	0	59	0	27	152	0.150838	0.000529471	0.00719675	0
group_8630	bfd	bacterioferritin-associated ferredoxin	0	59	0	27	152	0.150838	0.000529471	0.00719675	0
chiA		endochitinase	0	59	0	27	152	0.150838	0.000529471	0.00719675	0
group_892		hypothetical protein	0	59	0	27	152	0.150838	0.000529471	0.00719675	0
group_3825	gspL	putative protein secretion protein for export	0	59	0	27	152	0.150838	0.000529471	0.00719675	0
group_3824	gspH	putative protein secretion protein for export	0	59	0	27	152	0.150838	0.000529471	0.00719675	0
gspB		calcium-binding protein required for initiation of chromosome replication	0	59	0	27	152	0.150838	0.000529471	0.00719675	0
gspC		putative protein secretion protein for export	0	59	0	27	152	0.150838	0.000529471	0.00719675	0
gspF_2		putative protein secretion protein for export	0	59	0	27	152	0.150838	0.000529471	0.00719675	0
gspD_2		putative protein secretion protein for export	0	59	0	27	152	0.150838	0.000529471	0.00719675	0
gspK_2		putative protein secretion protein for export	0	59	0	27	152	0.150838	0.000529471	0.00719675	0
gspA		general secretory pathway component, cryptic	0	59	0	27	152	0.150838	0.000529471	0.00719675	0
gspJ		putative protein secretion protein for export	0	59	0	27	152	0.150838	0.000529471	0.00719675	0
gspM		putative protein secretion protein	0	59	0	27	152	0.150838	0.000529471	0.00719675	0
group_2059		hypothetical protein	4	55	0.0677966	50	129	0.27933	0.000531186	0.00720624	0
group_8363		hypothetical protein	4	55	0.0677966	50	129	0.27933	0.000531186	0.00720624	0
group_7205		hypothetical protein	10	49	0.169492	74	105	0.413408	0.00053683	0.00725453	0
group_637		hypothetical protein	4	55	0.0677966	49	130	0.273743	0.000549552	0.00740196	0
mbeA		DNA relaxase MbeA	4	55	0.0677966	49	130	0.273743	0.000549552	0.00740196	0
stfE		hypothetical protein	4	55	0.0677966	49	130	0.273743	0.000549552	0.00740196	0
yqiK_2		putative membrane protein	4	55	0.0677966	49	130	0.273743	0.000549552	0.00740196	0
group_7024		hypothetical protein	26	33	0.440678	125	54	0.698324	0.000552601	0.0074369	0
group_8005		hypothetical protein	2	57	0.0338983	39	140	0.217877	0.000573941	0.00767981	0
group_2637		hypothetical protein	2	57	0.0338983	39	140	0.217877	0.000573941	0.00767981	0
group_5319		hypothetical protein	2	57	0.0338983	39	140	0.217877	0.000573941	0.00767981	0
group_5320		hypothetical protein	2	57	0.0338983	39	140	0.217877	0.000573941	0.00767981	0
group_5321		hypothetical protein	2	57	0.0338983	39	140	0.217877	0.000573941	0.00767981	0
group_3961		hypothetical protein	2	57	0.0338983	39	140	0.217877	0.000573941	0.00767981	0
group_1537		hypothetical protein	2	57	0.0338983	39	140	0.217877	0.000573941	0.00767981	0
parD1		Antitoxin ParD1	25	34	0.423729	123	56	0.687151	0.000577787	0.00771863	0
group_1572		hypothetical protein	3	56	0.0508475	45	134	0.251397	0.000585312	0.00779367	0
group_7044	ydaV_2	Rac prophage; predicted DNA replication protein	3	56	0.0508475	45	134	0.251397	0.000585312	0.00779367	0
group_1403		hypothetical protein	3	56	0.0508475	44	135	0.24581	0.000589571	0.00784398	0
group_934		hypothetical protein	2	57	0.0338983	40	139	0.223464	0.000592333	0.00786152	0
group_7458		hypothetical protein	2	57	0.0338983	40	139	0.223464	0.000592333	0.00786152	0
mhpD_1		2-hydroxypentadienoate hydratase	25	34	0.423729	122	57	0.681564	0.000616712	0.00809304	0
hpcE		Homoprotocatechuate catabolism bifunctional isomerase/decarboxylase	25	34	0.423729	122	57	0.681564	0.000616712	0.00809304	0
hpcB		3,4-dihydroxyphenylacetate 2,3-dioxygenase	25	34	0.423729	122	57	0.681564	0.000616712	0.00809304	0
yfaV		putative transporter	25	34	0.423729	122	57	0.681564	0.000616712	0.00809304	0
rhaR_1		HTH-type transcriptional activator RhaR	25	34	0.423729	122	57	0.681564	0.000616712	0.00809304	0
yccB		small outer membrane protein	25	34	0.423729	122	57	0.681564	0.000616712	0.00809304	0
puuC_1		gamma-glutamyl-gamma-aminobutyraldehyde dehydrogenase	25	34	0.423729	122	57	0.681564	0.000616712	0.00809304	0
rutF_1		flavin reductase	25	34	0.423729	122	57	0.681564	0.000616712	0.00809304	0
farR		HTH-type transcriptional regulator FarR	25	34	0.423729	122	57	0.681564	0.000616712	0.00809304	0
hpaB		4-hydroxyphenylacetate 3-monooxygenase oxygenase component	25	34	0.423729	122	57	0.681564	0.000616712	0.00809304	0
yfaU_1		2-keto-3-deoxy-L-rhamnonate aldolase	25	34	0.423729	122	57	0.681564	0.000616712	0.00809304	0
iucC		Aerobactin synthase	6	53	0.101695	58	121	0.324022	0.000621826	0.0081536	0
lpfE		putative fimbrial subunit LpfE	12	47	0.20339	82	97	0.458101	0.000644892	0.00844251	0
lpfD		putative minor fimbrial subunit LpfD	12	47	0.20339	82	97	0.458101	0.000644892	0.00844251	0
group_6778		hypothetical protein	24	35	0.40678	119	60	0.664804	0.000676652	0.00882998	0
aes_2		acetyl esterase	24	35	0.40678	119	60	0.664804	0.000676652	0.00882998	0
cbrC		colicin E2 tolerance protein	24	35	0.40678	119	60	0.664804	0.000676652	0.00882998	0
cfaB		CFA/I fimbrial subunit B	25	34	0.423729	121	58	0.675978	0.000701728	0.0091426	0
group_2891		hypothetical protein	25	34	0.423729	121	58	0.675978	0.000701728	0.0091426	0
group_1702		hypothetical protein	9	50	0.152542	70	109	0.391061	0.000720826	0.00938395	0
chbC_2		chitobiose / cellobiose PTS permease - ChbC subunit	24	35	0.40678	118	61	0.659218	0.000757248	0.00980342	0
chbA_2		chitobiose / cellobiose PTS permease - ChbA subunit	24	35	0.40678	118	61	0.659218	0.000757248	0.00980342	0
chbB_2		chitobiose / cellobiose PTS permease - ChbB subunit	24	35	0.40678	118	61	0.659218	0.000757248	0.00980342	0
bglA_2		6-phospho-beta-glucosidase A	24	35	0.40678	118	61	0.659218	0.000757248	0.00980342	0
bglH_1		carbohydrate-specific outer membrane porin, cryptic	24	35	0.40678	118	61	0.659218	0.000757248	0.00980342	0
group_1110		hypothetical protein	7	52	0.118644	62	117	0.346369	0.000803804	0.0103569	0
group_1055		hypothetical protein	7	52	0.118644	62	117	0.346369	0.000803804	0.0103569	0
group_4923		hypothetical protein	15	44	0.254237	91	88	0.50838	0.000810894	0.0104318	0
yfdO_2		hypothetical protein	5	54	0.0847458	52	127	0.290503	0.000813999	0.0104635	0
group_3449		hypothetical protein	21	38	0.355932	110	69	0.614525	0.000814812	0.0104657	0
cspI		Qin prophage; cold shock protein	16	43	0.271186	94	85	0.52514	0.0008492	0.0108562	0
ybcQ_1		DLP12 prophage; predicted antitermination protein	31	28	0.525424	137	42	0.765363	0.000856812	0.0109364	0
yjhV		KpLE2 phage-like element; predicted protein	19	40	0.322034	104	75	0.581006	0.00085944	0.0109443	0
group_4845	hokA	small toxic membrane polypeptide	4	55	0.0677966	48	131	0.268156	0.000898189	0.0114111	0
group_4967		hypothetical protein	0	59	0	25	154	0.139665	0.000913344	0.011514	0
nmpC_1		outer membrane porin protein; locus of qsr prophage	0	59	0	25	154	0.139665	0.000913344	0.011514	0
group_1133		hypothetical protein	0	59	0	25	154	0.139665	0.000913344	0.011514	0
group_3456	rep_2	ATP-dependent DNA helicase Rep	0	59	0	25	154	0.139665	0.000913344	0.011514	0
group_938	yadA_1	hypothetical protein	0	59	0	25	154	0.139665	0.000913344	0.011514	0
group_7252		hypothetical protein	0	59	0	25	154	0.139665	0.000913344	0.011514	0
group_7253		hypothetical protein	0	59	0	25	154	0.139665	0.000913344	0.011514	0
group_2459		hypothetical protein	0	59	0	25	154	0.139665	0.000913344	0.011514	0
group_5343		hypothetical protein	0	59	0	25	154	0.139665	0.000913344	0.011514	0
dinB_2		DNA polymerase IV	0	59	0	24	155	0.134078	0.000927045	0.0115707	0
kdsB_1		3-deoxy-D-manno-octulosonate cytidylyltransferase	0	59	0	24	155	0.134078	0.000927045	0.0115707	0
group_2472		hypothetical protein	0	59	0	24	155	0.134078	0.000927045	0.0115707	0
group_5398		hypothetical protein	0	59	0	24	155	0.134078	0.000927045	0.0115707	0
group_3439		hypothetical protein	0	59	0	24	155	0.134078	0.000927045	0.0115707	0
kpsD		Polysialic acid transport protein KpsD	0	59	0	24	155	0.134078	0.000927045	0.0115707	0
mscS_1		mechanosensitive channel MscS monomer	0	59	0	24	155	0.134078	0.000927045	0.0115707	0
group_988		hypothetical protein	0	59	0	24	155	0.134078	0.000927045	0.0115707	0
group_7194		hypothetical protein	0	59	0	24	155	0.134078	0.000927045	0.0115707	0
group_10027		hypothetical protein	0	59	0	24	155	0.134078	0.000927045	0.0115707	0
group_10028		hypothetical protein	0	59	0	24	155	0.134078	0.000927045	0.0115707	0
group_7254		putative protein	0	59	0	24	155	0.134078	0.000927045	0.0115707	0
kdsD_1		D-arabinose 5-phosphate isomerase	0	59	0	24	155	0.134078	0.000927045	0.0115707	0
rrrQ_1		Qin prophage; predicted lysozyme	17	42	0.288136	96	83	0.536313	0.000951924	0.0118722	0
group_2245		hypothetical protein	26	33	0.440678	124	55	0.692737	0.000974714	0.0121194	0
yadM		putative fimbrial-like adhesin protein	26	33	0.440678	124	55	0.692737	0.000974714	0.0121194	0
group_879		hypothetical protein	26	33	0.440678	124	55	0.692737	0.000974714	0.0121194	0
group_130		hypothetical protein	18	41	0.305085	99	80	0.553073	0.000980236	0.0121788	0
group_5306		hypothetical protein	3	56	0.0508475	43	136	0.240223	0.000988448	0.0122279	0
group_1405		hypothetical protein	2	57	0.0338983	37	142	0.206704	0.000988681	0.0122279	0
group_5035		hypothetical protein	2	57	0.0338983	37	142	0.206704	0.000988681	0.0122279	0
group_5036		hypothetical protein	2	57	0.0338983	37	142	0.206704	0.000988681	0.0122279	0
ylcI		hypothetical protein	2	57	0.0338983	37	142	0.206704	0.000988681	0.0122279	0
group_942	relE	Qin prophage; toxin of the RelE-RelB toxin-antitoxin system and cofactor to enhance the repressor activity of RelB	2	57	0.0338983	37	142	0.206704	0.000988681	0.0122279	0
group_276	yhcR	hypothetical protein	3	56	0.0508475	42	137	0.234637	0.00100921	0.012463	0
group_3675		hypothetical protein	8	51	0.135593	64	115	0.357542	0.00103134	0.0127266	0
group_1321		hypothetical protein	26	33	0.440678	123	56	0.687151	0.00103596	0.0127644	0
group_2436		hypothetical protein	26	33	0.440678	123	56	0.687151	0.00103596	0.0127644	0
group_6999	yfcP	putative fimbrial-like adhesin protein	6	53	0.101695	56	123	0.312849	0.00104478	0.0128125	0
group_7000	yfcO	putative protein	6	53	0.101695	56	123	0.312849	0.00104478	0.0128125	0
group_6996	yfcS	putative periplasmic pilus chaperone	6	53	0.101695	56	123	0.312849	0.00104478	0.0128125	0
group_6997	yfcR	putative fimbrial-like adhesin protein	6	53	0.101695	56	123	0.312849	0.00104478	0.0128125	0
group_6998	yfcQ	putative fimbrial-like adhesin protein	6	53	0.101695	56	123	0.312849	0.00104478	0.0128125	0
group_3676		hypothetical protein	6	53	0.101695	57	122	0.318436	0.00104536	0.0128125	0
yidP_1		putative DNA-binding transcriptional regulator	24	35	0.40678	117	62	0.653631	0.00123094	0.0150123	0
group_174		hypothetical protein	24	35	0.40678	117	62	0.653631	0.00123094	0.0150123	0
higB-2		Toxin HigB-2	24	35	0.40678	117	62	0.653631	0.00123094	0.0150123	0
group_428		hypothetical protein	13	46	0.220339	82	97	0.458101	0.00123127	0.0150123	0
ypdI		YpdI colanic acid synthesis lipoprotein	25	34	0.423729	119	60	0.664804	0.00126499	0.0154119	0
group_2		hypothetical protein	38	21	0.644068	152	27	0.849162	0.0012727	0.0154943	0
group_492		hypothetical protein	29	30	0.491525	130	49	0.726257	0.00134447	0.0163316	0
group_7149		hypothetical protein	7	52	0.118644	59	120	0.329609	0.00135931	0.0164751	0
group_929		hypothetical protein	7	52	0.118644	59	120	0.329609	0.00135931	0.0164751	0
lexA_2		LexA DNA-binding transcriptional repressor	23	36	0.389831	113	66	0.631285	0.00142052	0.0171914	0
cnl		Lysis protein for colicin N	1	58	0.0169492	30	149	0.167598	0.00143897	0.017389	0
group_3459		hypothetical protein	1	58	0.0169492	30	149	0.167598	0.00143897	0.017389	0
group_3462	prsE	Type I secretion system membrane fusion protein PrsE	1	58	0.0169492	31	148	0.173184	0.00149685	0.0179985	0
parA		Plasmid partition protein A	1	58	0.0169492	31	148	0.173184	0.00149685	0.0179985	0
group_849		hypothetical protein	4	55	0.0677966	46	133	0.256983	0.00150042	0.0179985	0
group_5251		hypothetical protein	4	55	0.0677966	46	133	0.256983	0.00150042	0.0179985	0
group_923		hypothetical protein	4	55	0.0677966	46	133	0.256983	0.00150042	0.0179985	0
group_8865		hypothetical protein	4	55	0.0677966	46	133	0.256983	0.00150042	0.0179985	0
group_8866		hypothetical protein	4	55	0.0677966	46	133	0.256983	0.00150042	0.0179985	0
ompF_1		The Colicin A Import System	21	38	0.355932	107	72	0.597765	0.00151525	0.0181364	0
group_3504		hypothetical protein	4	55	0.0677966	45	134	0.251397	0.0015779	0.018591	0
higA_1		antitoxin of the HigB-HigA toxin-antitoxin system	4	55	0.0677966	45	134	0.251397	0.0015779	0.018591	0
epsL		Type II secretion system protein L	0	59	0	23	156	0.128492	0.00158282	0.018591	0
group_8037		hypothetical protein	0	59	0	23	156	0.128492	0.00158282	0.018591	0
pppA_2		prepilin peptidase	0	59	0	23	156	0.128492	0.00158282	0.018591	0
group_7989		hypothetical protein	0	59	0	23	156	0.128492	0.00158282	0.018591	0
group_4985		IS110 family transposase ISEc66	0	59	0	23	156	0.128492	0.00158282	0.018591	0
group_4984		hypothetical protein	0	59	0	23	156	0.128492	0.00158282	0.018591	0
xcpW_2		Type II secretion system protein J	0	59	0	23	156	0.128492	0.00158282	0.018591	0
group_7991	pulS	Pullulanase secretion protein PulS	0	59	0	23	156	0.128492	0.00158282	0.018591	0
group_7990		hypothetical protein	0	59	0	23	156	0.128492	0.00158282	0.018591	0
group_7995		hypothetical protein	0	59	0	23	156	0.128492	0.00158282	0.018591	0
group_7994		hypothetical protein	0	59	0	23	156	0.128492	0.00158282	0.018591	0
group_7996	gspF_2	putative protein secretion protein for export	0	59	0	23	156	0.128492	0.00158282	0.018591	0
group_888	yadA_1	hypothetical protein	0	59	0	23	156	0.128492	0.00158282	0.018591	0
group_2482		hypothetical protein	0	59	0	23	156	0.128492	0.00158282	0.018591	0
group_426	recE	hypothetical protein	0	59	0	23	156	0.128492	0.00158282	0.018591	0
group_5308	gspH	hypothetical protein	0	59	0	23	156	0.128492	0.00158282	0.018591	0
group_5309	gspD_2	putative protein secretion protein for export	0	59	0	23	156	0.128492	0.00158282	0.018591	0
group_5310	outC	Type II secretion system protein C	0	59	0	23	156	0.128492	0.00158282	0.018591	0
group_5311	stcE	Metalloprotease StcE	0	59	0	23	156	0.128492	0.00158282	0.018591	0
group_1888		hypothetical protein	0	59	0	23	156	0.128492	0.00158282	0.018591	0
flu_1		CP4-44 prophage; antigen 43 (Ag43) phase-variable biofilm formation autotransporter	11	48	0.186441	74	105	0.413408	0.00162355	0.0190148	0
group_600		hypothetical protein	3	56	0.0508475	41	138	0.22905	0.00165253	0.0193264	0
group_10184		hypothetical protein	3	56	0.0508475	41	138	0.22905	0.00165253	0.0193264	0
group_1129		hypothetical protein	2	57	0.0338983	36	143	0.201117	0.00167559	0.0195262	0
group_5034		hypothetical protein	2	57	0.0338983	36	143	0.201117	0.00167559	0.0195262	0
group_3360		hypothetical protein	2	57	0.0338983	36	143	0.201117	0.00167559	0.0195262	0
group_391	recE	hypothetical protein	2	57	0.0338983	36	143	0.201117	0.00167559	0.0195262	0
group_6001		hypothetical protein	2	57	0.0338983	36	143	0.201117	0.00167559	0.0195262	0
group_10177		hypothetical protein	2	57	0.0338983	35	144	0.195531	0.00168835	0.0196469	0
nmpC		outer membrane porin protein; locus of qsr prophage	8	51	0.135593	62	117	0.346369	0.00170203	0.0197779	0
group_728		hypothetical protein	3	56	0.0508475	40	139	0.223464	0.00170807	0.0197918	0
group_2334		hypothetical protein	3	56	0.0508475	40	139	0.223464	0.00170807	0.0197918	0
group_191		hypothetical protein	6	53	0.101695	54	125	0.301676	0.00172952	0.0199978	0
elfA		fimbrial-like adhesin protein	26	33	0.440678	121	58	0.675978	0.00187445	0.0215819	0
vapC		tRNA(fMet)-specific endonuclease VapC	26	33	0.440678	121	58	0.675978	0.00187445	0.0215819	0
vapB		Antitoxin VapB	26	33	0.440678	121	58	0.675978	0.00187445	0.0215819	0
group_187		hypothetical protein	5	54	0.0847458	49	130	0.273743	0.00211691	0.0242539	0
group_1404		hypothetical protein	37	22	0.627119	148	31	0.826816	0.00212822	0.0243664	0
group_368		hypothetical protein	5	54	0.0847458	50	129	0.27933	0.00213562	0.024434	0
group_5674		hypothetical protein	7	52	0.118644	58	121	0.324022	0.00217705	0.0248211	0
iucD		L-lysine N6-monooxygenase	7	52	0.118644	58	121	0.324022	0.00217705	0.0248211	0
iucB		N(6)-hydroxylysine O-acetyltransferase	7	52	0.118644	58	121	0.324022	0.00217705	0.0248211	0
iucA		N(2)-citryl-N(6)-acetyl-N(6)-hydroxylysine synthase	7	52	0.118644	58	121	0.324022	0.00217705	0.0248211	0
ynjD		YnjC/YnjD ABC transporter	25	34	0.423729	117	62	0.653631	0.00221206	0.0251851	0
group_2443		hypothetical protein	21	38	0.355932	106	73	0.592179	0.00244634	0.0277364	0
pinR		Rac prophage; predicted site-specific recombinase	17	42	0.288136	93	86	0.519553	0.00246968	0.0279392	0
group_5058	fliC	flagellar biosynthesis; flagellin, filament structural protein	1	58	0.0169492	28	151	0.156425	0.00247271	0.0279392	0
group_776		hypothetical protein	1	58	0.0169492	28	151	0.156425	0.00247271	0.0279392	0
group_162		hypothetical protein	1	58	0.0169492	28	151	0.156425	0.00247271	0.0279392	0
ydfN_1		hypothetical protein	4	55	0.0677966	44	135	0.24581	0.00247619	0.0279392	0
group_10173	higB_1	translation-dependent mRNA interferase, toxin of the HigB-HigA toxin-antitoxin system	4	55	0.0677966	44	135	0.24581	0.00247619	0.0279392	0
group_3688	pinR	Rac prophage; predicted site-specific recombinase	1	58	0.0169492	29	150	0.162011	0.0025033	0.0281867	0
intD		DLP12 prophage; predicted integrase	22	37	0.372881	108	71	0.603352	0.00251046	0.0282316	0
cspB		Qin prophage; cold shock protein; predicted DNA-binding transcriptional regulator	16	43	0.271186	89	90	0.497207	0.00251247	0.0282316	0
group_82		hypothetical protein	11	48	0.186441	73	106	0.407821	0.00261718	0.0293678	0
ybfB		putative inner membrane protein	11	48	0.186441	73	106	0.407821	0.00261718	0.0293678	0
group_634		hypothetical protein	8	51	0.135593	61	118	0.340782	0.00266608	0.029855	0
ymfK_1		e14 prophage; predicted repressor protein	8	51	0.135593	61	118	0.340782	0.00266608	0.029855	0
group_3432	xerC_3	Tyrosine recombinase XerC	3	56	0.0508475	39	140	0.217877	0.00273482	0.0305201	0
group_10195		hypothetical protein	3	56	0.0508475	39	140	0.217877	0.00273482	0.0305201	0
group_6013		hypothetical protein	3	56	0.0508475	39	140	0.217877	0.00273482	0.0305201	0
ybiP_1		putative hydrolase, inner membrane	3	56	0.0508475	39	140	0.217877	0.00273482	0.0305201	0
group_5945		hypothetical protein	0	59	0	21	158	0.117318	0.00275561	0.0305435	0
group_5008		hypothetical protein	0	59	0	21	158	0.117318	0.00275561	0.0305435	0
group_4266		hypothetical protein	0	59	0	21	158	0.117318	0.00275561	0.0305435	0
group_1132		hypothetical protein	0	59	0	21	158	0.117318	0.00275561	0.0305435	0
group_233	stfR	hypothetical protein	0	59	0	21	158	0.117318	0.00275561	0.0305435	0
yadA_2		hypothetical protein	0	59	0	21	158	0.117318	0.00275561	0.0305435	0
group_1543	rzpD_1	DLP12 prophage; predicted murein endopeptidase	0	59	0	21	158	0.117318	0.00275561	0.0305435	0
group_3488		hypothetical protein	0	59	0	21	158	0.117318	0.00275561	0.0305435	0
group_1454	traV	Protein TraV	0	59	0	21	158	0.117318	0.00275561	0.0305435	0
group_641		hypothetical protein	0	59	0	21	158	0.117318	0.00275561	0.0305435	0
ymfT		e14 prophage; predicted DNA-binding transcriptional regulator	8	51	0.135593	60	119	0.335196	0.00276314	0.0305855	0
group_6958		hypothetical protein	2	57	0.0338983	34	145	0.189944	0.00278774	0.0307328	0
group_10151		hypothetical protein	2	57	0.0338983	34	145	0.189944	0.00278774	0.0307328	0
group_10015		hypothetical protein	2	57	0.0338983	34	145	0.189944	0.00278774	0.0307328	0
group_3275		hypothetical protein	2	57	0.0338983	34	145	0.189944	0.00278774	0.0307328	0
group_3487		hypothetical protein	2	57	0.0338983	34	145	0.189944	0.00278774	0.0307328	0
group_463		hypothetical protein	2	57	0.0338983	34	145	0.189944	0.00278774	0.0307328	0
group_4968		hypothetical protein	6	53	0.101695	52	127	0.290503	0.00282111	0.0310379	0
group_7233		hypothetical protein	6	53	0.101695	52	127	0.290503	0.00282111	0.0310379	0
group_1779		hypothetical protein	6	53	0.101695	52	127	0.290503	0.00282111	0.0310379	0
group_4043		hypothetical protein	2	57	0.0338983	33	146	0.184358	0.00285715	0.0312294	0
group_7362		hypothetical protein	2	57	0.0338983	33	146	0.184358	0.00285715	0.0312294	0
group_3268		hypothetical protein	2	57	0.0338983	33	146	0.184358	0.00285715	0.0312294	0
group_6006		hypothetical protein	2	57	0.0338983	33	146	0.184358	0.00285715	0.0312294	0
group_935		hypothetical protein	2	57	0.0338983	33	146	0.184358	0.00285715	0.0312294	0
group_10116		hypothetical protein	2	57	0.0338983	33	146	0.184358	0.00285715	0.0312294	0
group_3431		hypothetical protein	3	56	0.0508475	38	141	0.212291	0.00285763	0.0312294	0
group_2597		hypothetical protein	3	56	0.0508475	38	141	0.212291	0.00285763	0.0312294	0
group_1373		hypothetical protein	3	56	0.0508475	38	141	0.212291	0.00285763	0.0312294	0
group_3762		hypothetical protein	3	56	0.0508475	38	141	0.212291	0.00285763	0.0312294	0
yghD_2		putative secretion pathway protein, M-type protein, membrane anchored	0	59	0	22	157	0.122905	0.00295224	0.0317745	0
group_7942		hypothetical protein	0	59	0	22	157	0.122905	0.00295224	0.0317745	0
group_5399		hypothetical protein	0	59	0	22	157	0.122905	0.00295224	0.0317745	0
group_3718		hypothetical protein	0	59	0	22	157	0.122905	0.00295224	0.0317745	0
group_8035		hypothetical protein	0	59	0	22	157	0.122905	0.00295224	0.0317745	0
group_4986		hypothetical protein	0	59	0	22	157	0.122905	0.00295224	0.0317745	0
group_3455		hypothetical protein	0	59	0	22	157	0.122905	0.00295224	0.0317745	0
tfaQ_1		Qin prophage; predicted tail fibre assembly protein	0	59	0	22	157	0.122905	0.00295224	0.0317745	0
group_5051		hypothetical protein	0	59	0	22	157	0.122905	0.00295224	0.0317745	0
group_7228		hypothetical protein	0	59	0	22	157	0.122905	0.00295224	0.0317745	0
addA		ATP-dependent helicase/nuclease subunit A	0	59	0	22	157	0.122905	0.00295224	0.0317745	0
group_7256		hypothetical protein	0	59	0	22	157	0.122905	0.00295224	0.0317745	0
gspI		putative protein secretion protein for export	0	59	0	22	157	0.122905	0.00295224	0.0317745	0
group_5530	gspO	leader peptidase, integral membrane protein	0	59	0	22	157	0.122905	0.00295224	0.0317745	0
group_5339		hypothetical protein	0	59	0	22	157	0.122905	0.00295224	0.0317745	0
group_7907		hypothetical protein	0	59	0	22	157	0.122905	0.00295224	0.0317745	0
group_5042		hypothetical protein	0	59	0	22	157	0.122905	0.00295224	0.0317745	0
group_5273		hypothetical protein	0	59	0	22	157	0.122905	0.00295224	0.0317745	0
group_8038		hypothetical protein	0	59	0	22	157	0.122905	0.00295224	0.0317745	0
group_969		hypothetical protein	9	50	0.152542	64	115	0.357542	0.00317459	0.0341226	0
group_1		hypothetical protein	46	13	0.779661	166	13	0.927374	0.00323866	0.0347884	0
yfjQ_1		CP4-57 prophage; predicted protein	13	46	0.220339	78	101	0.435754	0.00326795	0.03508	0
yadK		putative fimbrial-like adhesin protein	26	33	0.440678	119	60	0.664804	0.00327662	0.03515	0
higA_2		antitoxin of the HigB-HigA toxin-antitoxin system	27	32	0.457627	121	58	0.675978	0.0033167	0.0355565	0
group_4353		hypothetical protein	9	50	0.152542	63	116	0.351955	0.00332316	0.0356025	0
group_4929	ydfT_1	Qin prophage; predicted antitermination protein Q	5	54	0.0847458	47	132	0.26257	0.00344673	0.036849	0
group_126		hypothetical protein	5	54	0.0847458	47	132	0.26257	0.00344673	0.036849	0
group_2729		hypothetical protein	5	54	0.0847458	48	131	0.268156	0.00344853	0.036849	0
group_2031		hypothetical protein	5	54	0.0847458	48	131	0.268156	0.00344853	0.036849	0
tolA		The Colicin A Import System	55	4	0.932203	179	0	1	0.00349171	0.0372616	0
group_38		hypothetical protein	26	33	0.440678	118	61	0.659218	0.00355032	0.0378624	0
essQ		Qin prophage; predicted S lysis protein	16	43	0.271186	88	91	0.49162	0.00384853	0.0406446	0
group_1998		hypothetical protein	54	5	0.915254	178	1	0.994413	0.00397318	0.0419069	0
group_2743		hypothetical protein	4	55	0.0677966	42	137	0.234637	0.00403675	0.0423858	0
group_2077		hypothetical protein	4	55	0.0677966	42	137	0.234637	0.00403675	0.0423858	0
group_2419		hypothetical protein	4	55	0.0677966	42	137	0.234637	0.00403675	0.0423858	0
group_1392	intB_2	KpLE2 phage-like element; predicted integrase	4	55	0.0677966	42	137	0.234637	0.00403675	0.0423858	0
group_2420		hypothetical protein	4	55	0.0677966	42	137	0.234637	0.00403675	0.0423858	0
group_5779	yjjM	putative DNA-binding transcriptional regulator	4	55	0.0677966	43	136	0.240223	0.00409441	0.0426623	0
group_2675		hypothetical protein	4	55	0.0677966	43	136	0.240223	0.00409441	0.0426623	0
yiaO_1		2,3-diketo-L-gulonate:Na+ symporter - periplasmic binding protein	4	55	0.0677966	43	136	0.240223	0.00409441	0.0426623	0
yjcE_1		YjcE CPA1 transporter	4	55	0.0677966	43	136	0.240223	0.00409441	0.0426623	0
group_3682	intZ_1	CPZ-55 prophage; predicted integrase	4	55	0.0677966	43	136	0.240223	0.00409441	0.0426623	0
group_318		hypothetical protein	4	55	0.0677966	43	136	0.240223	0.00409441	0.0426623	0
group_946		hypothetical protein	4	55	0.0677966	43	136	0.240223	0.00409441	0.0426623	0
group_10203		hypothetical protein	4	55	0.0677966	43	136	0.240223	0.00409441	0.0426623	0
group_3951		hypothetical protein	4	55	0.0677966	43	136	0.240223	0.00409441	0.0426623	0
group_3952	yiaN_1	2,3-diketo-L-gulonate:Na+ symporter - membrane subunit	4	55	0.0677966	43	136	0.240223	0.00409441	0.0426623	0
group_6031		hypothetical protein	1	58	0.0169492	27	152	0.150838	0.00417422	0.0434385	0
group_1438	finO	Fertility inhibition protein	1	58	0.0169492	27	152	0.150838	0.00417422	0.0434385	0
group_108		hypothetical protein	11	48	0.186441	70	109	0.391061	0.00420224	0.0437022	0
group_1879		hypothetical protein	1	58	0.0169492	26	153	0.145251	0.00422713	0.0438307	0
group_4265		hypothetical protein	1	58	0.0169492	26	153	0.145251	0.00422713	0.0438307	0
group_2102		hypothetical protein	1	58	0.0169492	26	153	0.145251	0.00422713	0.0438307	0
group_7027	ompW	OmpW, outer membrane protein	1	58	0.0169492	26	153	0.145251	0.00422713	0.0438307	0
group_1064		hypothetical protein	17	42	0.288136	90	89	0.502793	0.00422801	0.0438307	0
group_449		hypothetical protein	8	51	0.135593	58	121	0.324022	0.00441355	0.0456095	0
group_2713		hypothetical protein	8	51	0.135593	58	121	0.324022	0.00441355	0.0456095	0
group_3897		hypothetical protein	8	51	0.135593	58	121	0.324022	0.00441355	0.0456095	0
kdsD_2		Arabinose 5-phosphate isomerase KdsD	6	53	0.101695	51	128	0.284916	0.0044603	0.0459386	0
ghrB_2		Hydroxypyruvate reductase	6	53	0.101695	51	128	0.284916	0.0044603	0.0459386	0
licT		Transcription antiterminator LicT	6	53	0.101695	51	128	0.284916	0.0044603	0.0459386	0
malX_2		maltose / glucose PTS permease - MalX subunit	6	53	0.101695	51	128	0.284916	0.0044603	0.0459386	0
group_9044		hypothetical protein	3	56	0.0508475	37	142	0.206704	0.00447914	0.0459386	0
group_2664		hypothetical protein	3	56	0.0508475	37	142	0.206704	0.00447914	0.0459386	0
group_752		hypothetical protein	3	56	0.0508475	37	142	0.206704	0.00447914	0.0459386	0
group_2599		hypothetical protein	3	56	0.0508475	37	142	0.206704	0.00447914	0.0459386	0
group_6000		hypothetical protein	3	56	0.0508475	37	142	0.206704	0.00447914	0.0459386	0
group_2686		hypothetical protein	3	56	0.0508475	37	142	0.206704	0.00447914	0.0459386	0
group_5480		hypothetical protein	3	56	0.0508475	37	142	0.206704	0.00447914	0.0459386	0
group_5999		hypothetical protein	2	57	0.0338983	32	147	0.178771	0.00460297	0.0470609	0
group_10077		hypothetical protein	2	57	0.0338983	32	147	0.178771	0.00460297	0.0470609	0
group_5318		hypothetical protein	2	57	0.0338983	32	147	0.178771	0.00460297	0.0470609	0
group_10120		hypothetical protein	2	57	0.0338983	31	148	0.173184	0.00478919	0.0478479	0
group_5383	dicC	Qin prophage; DNA-binding transcriptional regulator for DicB	2	57	0.0338983	31	148	0.173184	0.00478919	0.0478479	0
group_1466	kilR	Rac prophage; inhibitor of FtsZ, killing protein	2	57	0.0338983	31	148	0.173184	0.00478919	0.0478479	0
group_10206		hypothetical protein	2	57	0.0338983	31	148	0.173184	0.00478919	0.0478479	0
group_852		hypothetical protein	2	57	0.0338983	31	148	0.173184	0.00478919	0.0478479	0
tfaX		hypothetical protein	29	30	0.491525	125	54	0.698324	0.00480988	0.0478479	0
ssb_3		ssDNA-binding protein	0	59	0	19	160	0.106145	0.00481759	0.0478479	0
group_3738		hypothetical protein	0	59	0	19	160	0.106145	0.00481759	0.0478479	0
group_7948		hypothetical protein	0	59	0	19	160	0.106145	0.00481759	0.0478479	0
group_2649		hypothetical protein	0	59	0	19	160	0.106145	0.00481759	0.0478479	0
rcbA_1		protein involved in maintaining chromosome integrity / Rac prophage	0	59	0	19	160	0.106145	0.00481759	0.0478479	0
group_2003		hypothetical protein	0	59	0	19	160	0.106145	0.00481759	0.0478479	0
group_4949		hypothetical protein	0	59	0	19	160	0.106145	0.00481759	0.0478479	0
group_4948		hypothetical protein	0	59	0	19	160	0.106145	0.00481759	0.0478479	0
ydhC_1		putative transport protein YdhC	0	59	0	19	160	0.106145	0.00481759	0.0478479	0
group_2676		hypothetical protein	0	59	0	19	160	0.106145	0.00481759	0.0478479	0
group_7369		hypothetical protein	0	59	0	19	160	0.106145	0.00481759	0.0478479	0
group_10086		hypothetical protein	0	59	0	19	160	0.106145	0.00481759	0.0478479	0
group_10087		hypothetical protein	0	59	0	19	160	0.106145	0.00481759	0.0478479	0
group_10085		hypothetical protein	0	59	0	19	160	0.106145	0.00481759	0.0478479	0
group_10088		hypothetical protein	0	59	0	19	160	0.106145	0.00481759	0.0478479	0
group_10089		hypothetical protein	0	59	0	19	160	0.106145	0.00481759	0.0478479	0
group_4982	topB_2	DNA topoisomerase III	0	59	0	19	160	0.106145	0.00481759	0.0478479	0
group_1224		hypothetical protein	0	59	0	19	160	0.106145	0.00481759	0.0478479	0
group_1916		hypothetical protein	0	59	0	19	160	0.106145	0.00481759	0.0478479	0
group_7177		hypothetical protein	0	59	0	19	160	0.106145	0.00481759	0.0478479	0
group_7175		hypothetical protein	0	59	0	19	160	0.106145	0.00481759	0.0478479	0
group_7174		hypothetical protein	0	59	0	19	160	0.106145	0.00481759	0.0478479	0
group_7172		hypothetical protein	0	59	0	19	160	0.106145	0.00481759	0.0478479	0
group_7370		hypothetical protein	0	59	0	19	160	0.106145	0.00481759	0.0478479	0
group_7191		IS110 family transposase ISEc21	0	59	0	19	160	0.106145	0.00481759	0.0478479	0
group_3452		hypothetical protein	0	59	0	19	160	0.106145	0.00481759	0.0478479	0
group_3453		hypothetical protein	0	59	0	19	160	0.106145	0.00481759	0.0478479	0
group_3852		hypothetical protein	0	59	0	19	160	0.106145	0.00481759	0.0478479	0
group_10268		hypothetical protein	0	59	0	19	160	0.106145	0.00481759	0.0478479	0
group_1450		hypothetical protein	0	59	0	19	160	0.106145	0.00481759	0.0478479	0
group_5968		hypothetical protein	0	59	0	19	160	0.106145	0.00481759	0.0478479	0
group_7227	xerC_3	Tyrosine recombinase XerC	0	59	0	19	160	0.106145	0.00481759	0.0478479	0
group_7251		hypothetical protein	0	59	0	19	160	0.106145	0.00481759	0.0478479	0
group_7305		hypothetical protein	0	59	0	19	160	0.106145	0.00481759	0.0478479	0
group_3480		hypothetical protein	0	59	0	19	160	0.106145	0.00481759	0.0478479	0
group_7313		hypothetical protein	0	59	0	19	160	0.106145	0.00481759	0.0478479	0
group_7312		hypothetical protein	0	59	0	19	160	0.106145	0.00481759	0.0478479	0
group_2501		hypothetical protein	0	59	0	19	160	0.106145	0.00481759	0.0478479	0
pagN		Outer membrane protein PagN	0	59	0	19	160	0.106145	0.00481759	0.0478479	0
group_6712	gadW_1	GadW DNA-binding transcriptional dual regulator	0	59	0	20	159	0.111732	0.00494487	0.0478609	0
traC_2		DNA primase TraC	0	59	0	20	159	0.111732	0.00494487	0.0478609	0
group_3421		hypothetical protein	0	59	0	20	159	0.111732	0.00494487	0.0478609	0
group_2462		hypothetical protein	0	59	0	20	159	0.111732	0.00494487	0.0478609	0
group_8000	ybcQ_2	DLP12 prophage; predicted antitermination protein	0	59	0	20	159	0.111732	0.00494487	0.0478609	0
tfaE		e14 prophage; predicted tail fiber assembly protein	0	59	0	20	159	0.111732	0.00494487	0.0478609	0
group_4947		hypothetical protein	0	59	0	20	159	0.111732	0.00494487	0.0478609	0
group_4946		hypothetical protein	0	59	0	20	159	0.111732	0.00494487	0.0478609	0
group_4945		hypothetical protein	0	59	0	20	159	0.111732	0.00494487	0.0478609	0
group_4944		hypothetical protein	0	59	0	20	159	0.111732	0.00494487	0.0478609	0
group_4943		hypothetical protein	0	59	0	20	159	0.111732	0.00494487	0.0478609	0
group_4941	ydeO_1	YdeO DNA-binding transcriptional dual regulator	0	59	0	20	159	0.111732	0.00494487	0.0478609	0
group_3470	hcpA_2	Major exported protein	0	59	0	20	159	0.111732	0.00494487	0.0478609	0
group_1123		hypothetical protein	0	59	0	20	159	0.111732	0.00494487	0.0478609	0
group_1124		hypothetical protein	0	59	0	20	159	0.111732	0.00494487	0.0478609	0
group_7162		hypothetical protein	0	59	0	20	159	0.111732	0.00494487	0.0478609	0
group_7163		hypothetical protein	0	59	0	20	159	0.111732	0.00494487	0.0478609	0
group_7165		hypothetical protein	0	59	0	20	159	0.111732	0.00494487	0.0478609	0
group_7166		hypothetical protein	0	59	0	20	159	0.111732	0.00494487	0.0478609	0
group_7167		hypothetical protein	0	59	0	20	159	0.111732	0.00494487	0.0478609	0
group_7168		hypothetical protein	0	59	0	20	159	0.111732	0.00494487	0.0478609	0
group_7169		hypothetical protein	0	59	0	20	159	0.111732	0.00494487	0.0478609	0
group_4980	dnaB_2	primosome	0	59	0	20	159	0.111732	0.00494487	0.0478609	0
group_7170		hypothetical protein	0	59	0	20	159	0.111732	0.00494487	0.0478609	0
group_7371		hypothetical protein	0	59	0	20	159	0.111732	0.00494487	0.0478609	0
group_3454		hypothetical protein	0	59	0	20	159	0.111732	0.00494487	0.0478609	0
pal_2		Peptidoglycan-associated lipoprotein	0	59	0	20	159	0.111732	0.00494487	0.0478609	0
group_3422		hypothetical protein	0	59	0	20	159	0.111732	0.00494487	0.0478609	0
group_4650		hypothetical protein	0	59	0	20	159	0.111732	0.00494487	0.0478609	0
group_10164		hypothetical protein	0	59	0	20	159	0.111732	0.00494487	0.0478609	0
group_5040		hypothetical protein	0	59	0	20	159	0.111732	0.00494487	0.0478609	0
group_5073		hypothetical protein	0	59	0	20	159	0.111732	0.00494487	0.0478609	0
group_5314		hypothetical protein	0	59	0	20	159	0.111732	0.00494487	0.0478609	0
ybcW_1		DLP12 prophage; predicted protein	0	59	0	20	159	0.111732	0.00494487	0.0478609	0
group_7248		hypothetical protein	0	59	0	20	159	0.111732	0.00494487	0.0478609	0
group_1462		hypothetical protein	0	59	0	20	159	0.111732	0.00494487	0.0478609	0
group_5041		hypothetical protein	0	59	0	20	159	0.111732	0.00494487	0.0478609	0
group_3481		hypothetical protein	0	59	0	20	159	0.111732	0.00494487	0.0478609	0
yejK_2		Nucleoid-associated protein YejK	0	59	0	20	159	0.111732	0.00494487	0.0478609	0
group_4940		hypothetical protein	0	59	0	20	159	0.111732	0.00494487	0.0478609	0
group_3804	ymfA	putative inner membrane protein	0	59	0	20	159	0.111732	0.00494487	0.0478609	0

## Sheet: Table S4
Table S4. Accessory genes significantly different between O157:H7 strains from patients with and without HUS
Gene	Non-unique Gene name	Annotation	HUS (n=32)			Non-HUS (n=33)			Raw p	Benjamini-Hochberg adjusted p	Association with HUS (1=positive, 0=negative)
			No. of positive isloates	No. of negative isolates	Prevalence	No. of positive isolates	No. of negative isolates	Prevalence
group_902		hypothetical protein	17	15	0.53125	0	33	0	3.03e-07	0.000488328	1
group_2584		hypothetical protein	16	16	0.5	0	33	0	9.28e-07	0.000488328	1
group_901		hypothetical protein	15	17	0.46875	0	33	0	2.73e-06	0.000488328	1
group_477		hypothetical protein	31	1	0.96875	15	18	0.454545	4.05e-06	0.000488328	1
ybcL		DLP12 prophage; predicted kinase inhibitor	31	1	0.96875	15	18	0.454545	4.05e-06	0.000488328	1
ybcM		DLP12 prophage; predicted DNA-binding transcriptional regulator	31	1	0.96875	15	18	0.454545	4.05e-06	0.000488328	1
lexA_1		LexA repressor	31	1	0.96875	15	18	0.454545	4.05e-06	0.000488328	1
ydcO_1		putative benzoate transporter	31	1	0.96875	15	18	0.454545	4.05e-06	0.000488328	1
group_926		hypothetical protein	31	1	0.96875	15	18	0.454545	4.05e-06	0.000488328	1
group_927		hypothetical protein	31	1	0.96875	15	18	0.454545	4.05e-06	0.000488328	1
group_924		hypothetical protein	31	1	0.96875	15	18	0.454545	4.05e-06	0.000488328	1
group_925		hypothetical protein	31	1	0.96875	15	18	0.454545	4.05e-06	0.000488328	1
group_921		hypothetical protein	31	1	0.96875	15	18	0.454545	4.05e-06	0.000488328	1
group_928		hypothetical protein	31	1	0.96875	15	18	0.454545	4.05e-06	0.000488328	1
group_230		hypothetical protein	31	1	0.96875	15	18	0.454545	4.05e-06	0.000488328	1
group_990		hypothetical protein	31	1	0.96875	15	18	0.454545	4.05e-06	0.000488328	1
group_1208		hypothetical protein	31	1	0.96875	15	18	0.454545	4.05e-06	0.000488328	1
group_1207		hypothetical protein	31	1	0.96875	15	18	0.454545	4.05e-06	0.000488328	1
group_1205		hypothetical protein	31	1	0.96875	15	18	0.454545	4.05e-06	0.000488328	1
group_2077		hypothetical protein	18	14	0.5625	2	31	0.0606061	1.01e-05	0.001063	1
group_922		hypothetical protein	31	1	0.96875	16	17	0.484848	1.15e-05	0.00115997	1
group_513		hypothetical protein	25	7	0.78125	8	25	0.242424	1.84e-05	0.00177045	1
group_779		hypothetical protein	31	1	0.96875	17	16	0.515152	3.15e-05	0.00245268	1
group_478		hypothetical protein	31	1	0.96875	17	16	0.515152	3.15e-05	0.00245268	1
group_479	intZ_2	CPZ-55 prophage; predicted integrase	31	1	0.96875	17	16	0.515152	3.15e-05	0.00245268	1
group_923		hypothetical protein	31	1	0.96875	17	16	0.515152	3.15e-05	0.00245268	1
group_1172		hypothetical protein	31	1	0.96875	17	16	0.515152	3.15e-05	0.00245268	1
group_1229		hypothetical protein	31	1	0.96875	17	16	0.515152	3.15e-05	0.00245268	1
group_1453		hypothetical protein	29	3	0.90625	14	19	0.424242	5.25e-05	0.0038354	1
group_463		hypothetical protein	12	20	0.375	0	33	0	5.61e-05	0.0039752	1
group_229		hypothetical protein	30	2	0.9375	16	17	0.484848	7.53e-05	0.0048661	1
group_755		hypothetical protein	31	1	0.96875	18	15	0.545455	8.27e-05	0.0048661	1
group_519		hypothetical protein	31	1	0.96875	18	15	0.545455	8.27e-05	0.0048661	1
group_756		hypothetical protein	31	1	0.96875	18	15	0.545455	8.27e-05	0.0048661	1
group_942		hypothetical protein	29	3	0.90625	15	18	0.454545	0.000137207	0.00695093	1
group_943		hypothetical protein	29	3	0.90625	15	18	0.454545	0.000137207	0.00695093	1
group_944		hypothetical protein	29	3	0.90625	15	18	0.454545	0.000137207	0.00695093	1
group_1284		hypothetical protein	29	3	0.90625	15	18	0.454545	0.000137207	0.00695093	1
group_2583		hypothetical protein	11	21	0.34375	0	33	0	0.00014415	0.00695093	1
group_2536		hypothetical protein	11	21	0.34375	0	33	0	0.00014415	0.00695093	1
group_248		hypothetical protein	31	1	0.96875	19	14	0.575758	0.0002091	0.00700196	1
group_74		hypothetical protein	31	1	0.96875	19	14	0.575758	0.0002091	0.00700196	1
group_992		hypothetical protein	31	1	0.96875	19	14	0.575758	0.0002091	0.00700196	1
group_996		hypothetical protein	31	1	0.96875	19	14	0.575758	0.0002091	0.00700196	1
group_994		hypothetical protein	31	1	0.96875	19	14	0.575758	0.0002091	0.00700196	1
group_967		hypothetical protein	31	1	0.96875	19	14	0.575758	0.0002091	0.00700196	1
group_1236		hypothetical protein	31	1	0.96875	19	14	0.575758	0.0002091	0.00700196	1
group_1235		hypothetical protein	31	1	0.96875	19	14	0.575758	0.0002091	0.00700196	1
group_964		hypothetical protein	31	1	0.96875	19	14	0.575758	0.0002091	0.00700196	1
group_993		hypothetical protein	31	1	0.96875	19	14	0.575758	0.0002091	0.00700196	1
group_991		hypothetical protein	31	1	0.96875	19	14	0.575758	0.0002091	0.00700196	1
group_995		hypothetical protein	31	1	0.96875	19	14	0.575758	0.0002091	0.00700196	1
group_522		hypothetical protein	31	1	0.96875	19	14	0.575758	0.0002091	0.00700196	1
group_520		hypothetical protein	31	1	0.96875	19	14	0.575758	0.0002091	0.00700196	1
group_521		hypothetical protein	31	1	0.96875	19	14	0.575758	0.0002091	0.00700196	1
group_261		hypothetical protein	31	1	0.96875	19	14	0.575758	0.0002091	0.00700196	1
group_346		hypothetical protein	31	1	0.96875	19	14	0.575758	0.0002091	0.00700196	1
group_968		hypothetical protein	31	1	0.96875	19	14	0.575758	0.0002091	0.00700196	1
group_966		hypothetical protein	31	1	0.96875	19	14	0.575758	0.0002091	0.00700196	1
group_965		hypothetical protein	31	1	0.96875	19	14	0.575758	0.0002091	0.00700196	1
pknD		Serine/threonine-protein kinase PknD	29	3	0.90625	16	17	0.484848	0.000341421	0.0101625	1
group_1130		hypothetical protein	29	3	0.90625	16	17	0.484848	0.000341421	0.0101625	1
group_1167		hypothetical protein	29	3	0.90625	16	17	0.484848	0.000341421	0.0101625	1
group_1168		hypothetical protein	29	3	0.90625	16	17	0.484848	0.000341421	0.0101625	1
group_1169		hypothetical protein	29	3	0.90625	16	17	0.484848	0.000341421	0.0101625	1
group_1166		hypothetical protein	29	3	0.90625	16	17	0.484848	0.000341421	0.0101625	1
group_1171		hypothetical protein	29	3	0.90625	16	17	0.484848	0.000341421	0.0101625	1
group_1340		hypothetical protein	31	1	0.96875	20	13	0.606061	0.000509815	0.0143664	1
lexA_2		LexA repressor	31	1	0.96875	20	13	0.606061	0.000509815	0.0143664	1
group_652		hypothetical protein	27	5	0.84375	14	19	0.424242	0.000704081	0.0190735	1
rzpD_4		DLP12 prophage; predicted murein endopeptidase	27	5	0.84375	14	19	0.424242	0.000704081	0.0190735	1
group_634		hypothetical protein	29	3	0.90625	17	16	0.515152	0.000811113	0.02149	1
group_1244		hypothetical protein	32	0	1	23	10	0.69697	0.000877437	0.0227473	1
ylpA_2		Lipoprotein YlpA	32	0	1	23	10	0.69697	0.000877437	0.0227473	1
repE		Replication initiation protein	30	2	0.9375	19	14	0.575758	0.00109355	0.0251101	1
group_254		hypothetical protein	31	1	0.96875	21	12	0.636364	0.00120125	0.0273228	1
group_39		hypothetical protein	32	0	1	24	9	0.727273	0.00208391	0.0436897	1
clpP_1		ATP-dependent Clp protease proteolytic subunit	32	0	1	24	9	0.727273	0.00208391	0.0436897	1
group_228		hypothetical protein	30	2	0.9375	20	13	0.606061	0.00246446	0.0512225	1
group_1110		hypothetical protein	31	1	0.96875	22	11	0.666667	0.00273886	0.0524078	1
group_65		hypothetical protein	31	1	0.96875	22	11	0.666667	0.00273886	0.0524078	1
group_1102		hypothetical protein	31	1	0.96875	22	11	0.666667	0.00273886	0.0524078	1
group_1108		hypothetical protein	31	1	0.96875	22	11	0.666667	0.00273886	0.0524078	1
group_1109		hypothetical protein	31	1	0.96875	22	11	0.666667	0.00273886	0.0524078	1
group_1115		hypothetical protein	31	1	0.96875	22	11	0.666667	0.00273886	0.0524078	1
group_1114		hypothetical protein	31	1	0.96875	22	11	0.666667	0.00273886	0.0524078	1
group_1471		hypothetical protein	31	1	0.96875	22	11	0.666667	0.00273886	0.0524078	1
group_598		hypothetical protein	31	1	0.96875	22	11	0.666667	0.00273886	0.0524078	1
group_1068		hypothetical protein	29	3	0.90625	19	14	0.575758	0.00401815	0.0756856	1
yfjI		CP4-57 prophage; predicted protein	32	0	1	25	8	0.757576	0.00483468	0.0869881	1
group_1779		hypothetical protein	7	25	0.21875	0	33	0	0.00483468	0.0869881	1
group_1778		hypothetical protein	7	25	0.21875	0	33	0	0.00483468	0.0869881	1
group_1782		Single-stranded DNA-binding protein	7	25	0.21875	0	33	0	0.00483468	0.0869881	1
group_1780		hypothetical protein	7	25	0.21875	0	33	0	0.00483468	0.0869881	1
group_1501		hypothetical protein	11	21	0.34375	2	31	0.0606061	0.00534988	0.0948424	1
group_462		hypothetical protein	11	21	0.34375	2	31	0.0606061	0.00534988	0.0948424	1
group_1341		hypothetical protein	29	3	0.90625	20	13	0.606061	0.00840503	0.142708	1
group_1161		hypothetical protein	32	0	1	26	7	0.787879	0.010971	0.151149	1
group_1089		hypothetical protein	32	0	1	26	7	0.787879	0.010971	0.151149	1
group_632		hypothetical protein	32	0	1	26	7	0.787879	0.010971	0.151149	1
group_1242		hypothetical protein	32	0	1	26	7	0.787879	0.010971	0.151149	1
group_1781		hypothetical protein	6	26	0.1875	0	33	0	0.010971	0.151149	1
group_2674		hypothetical protein	6	26	0.1875	0	33	0	0.010971	0.151149	1
group_2017		hypothetical protein	10	22	0.3125	2	31	0.0606061	0.0111957	0.152502	1
group_2018		hypothetical protein	10	22	0.3125	2	31	0.0606061	0.0111957	0.152502	1
group_798		hypothetical protein	23	9	0.71875	13	20	0.393939	0.0125065	0.168454	1
group_410		hypothetical protein	31	1	0.96875	24	9	0.727273	0.0129422	0.172396	1
group_1356		hypothetical protein	14	18	0.4375	5	28	0.151515	0.0147975	0.191811	1
group_1562		hypothetical protein	14	18	0.4375	5	28	0.151515	0.0147975	0.191811	1
group_1563		hypothetical protein	14	18	0.4375	5	28	0.151515	0.0147975	0.191811	1
group_1146		hypothetical protein	16	16	0.5	7	26	0.212121	0.0203485	0.25446	1
group_355		hypothetical protein	28	4	0.875	20	13	0.606061	0.0226624	0.25446	1
group_2611		hypothetical protein	5	27	0.15625	0	33	0	0.02438	0.25446	1
group_464		hypothetical protein	5	27	0.15625	0	33	0	0.02438	0.25446	1
group_953		hypothetical protein	32	0	1	27	6	0.818182	0.02438	0.25446	1
group_169		hypothetical protein	32	0	1	27	6	0.818182	0.02438	0.25446	1
group_303		hypothetical protein	32	0	1	27	6	0.818182	0.02438	0.25446	1
rtn_2		putative lipoprotein	32	0	1	27	6	0.818182	0.02438	0.25446	1
group_1084		hypothetical protein	32	0	1	27	6	0.818182	0.02438	0.25446	1
group_1081		hypothetical protein	32	0	1	27	6	0.818182	0.02438	0.25446	1
group_1080		hypothetical protein	32	0	1	27	6	0.818182	0.02438	0.25446	1
cdiA2		tRNA nuclease CdiA-2	32	0	1	27	6	0.818182	0.02438	0.25446	1
fabD_1		malonyl-CoA-ACP transacylase	32	0	1	27	6	0.818182	0.02438	0.25446	1
group_1135		hypothetical protein	32	0	1	27	6	0.818182	0.02438	0.25446	1
smf-1		Major fimbrial subunit SMF-1	32	0	1	27	6	0.818182	0.02438	0.25446	1
elfC_2		putative outer membrane usher protein	32	0	1	27	6	0.818182	0.02438	0.25446	1
yadV_3		putative pilin chaperone similar to PapD	32	0	1	27	6	0.818182	0.02438	0.25446	1
ycdT		diguanylate cyclase	32	0	1	27	6	0.818182	0.02438	0.25446	1
ycdU		putative inner membrane protein	32	0	1	27	6	0.818182	0.02438	0.25446	1
fabG_1		3-oxo-acyl-[acyl-carrier-protein] reductase	32	0	1	27	6	0.818182	0.02438	0.25446	1
gcvT_2		aminomethyltransferase	32	0	1	27	6	0.818182	0.02438	0.25446	1
lolD_2		LolCDE ABC lipoprotein transporter	32	0	1	27	6	0.818182	0.02438	0.25446	1
yqeJ_2		putative protein	32	0	1	27	6	0.818182	0.02438	0.25446	1
group_1086		hypothetical protein	32	0	1	27	6	0.818182	0.02438	0.25446	1
group_1074		hypothetical protein	32	0	1	27	6	0.818182	0.02438	0.25446	1
yqeI_2		putative transcriptional regulator	32	0	1	27	6	0.818182	0.02438	0.25446	1
group_1076		hypothetical protein	32	0	1	27	6	0.818182	0.02438	0.25446	1
group_1077		hypothetical protein	32	0	1	27	6	0.818182	0.02438	0.25446	1
group_1071		hypothetical protein	32	0	1	27	6	0.818182	0.02438	0.25446	1
group_1072		hypothetical protein	32	0	1	27	6	0.818182	0.02438	0.25446	1
group_1073		hypothetical protein	32	0	1	27	6	0.818182	0.02438	0.25446	1
group_1078		hypothetical protein	32	0	1	27	6	0.818182	0.02438	0.25446	1
acpS_2		holo-[acyl-carrier-protein] synthase	32	0	1	27	6	0.818182	0.02438	0.25446	1
ygcW_2		putative deoxygluconate dehydrogenase	32	0	1	27	6	0.818182	0.02438	0.25446	1
group_242		hypothetical protein	31	1	0.96875	25	8	0.757576	0.0268408	0.274208	1
group_600		hypothetical protein	31	1	0.96875	25	8	0.757576	0.0268408	0.274208	1
group_1496	rzpD_4	DLP12 prophage; predicted murein endopeptidase	13	19	0.40625	5	28	0.151515	0.0281796	0.285467	1
group_870		hypothetical protein	10	22	0.3125	3	30	0.0909091	0.0326303	0.325089	1
ydaT_1		Rac prophage; predicted protein	11	21	0.34375	4	29	0.121212	0.0423512	0.415402	1
group_168		hypothetical protein	30	2	0.9375	24	9	0.727273	0.0439658	0.415402	1
ybcN_1		DLP12 prophage; DNA base-flipping protein	30	2	0.9375	24	9	0.727273	0.0439658	0.415402	1
group_494		hypothetical protein	30	2	0.9375	24	9	0.727273	0.0439658	0.415402	1
group_1133		hypothetical protein	30	2	0.9375	24	9	0.727273	0.0439658	0.415402	1
group_910		hypothetical protein	30	2	0.9375	24	9	0.727273	0.0439658	0.415402	1
group_1165		hypothetical protein	23	9	0.71875	15	18	0.454545	0.0442797	0.415402	1
group_21		hypothetical protein	8	24	0.25	27	6	0.818182	5.13e-06	0.000589172	0
group_1359		hypothetical protein	14	18	0.4375	31	2	0.939394	1.01e-05	0.001063	0
yhdY		YhdW/YhdX/YhdY/YhdZ ABC transporter	3	29	0.09375	19	14	0.575758	5.25e-05	0.0038354	0
group_1120	nohB_2	DLP12 prophage; DNA packaging protein	16	16	0.5	31	2	0.939394	7.53e-05	0.0048661	0
group_1553		hypothetical protein	1	31	0.03125	15	18	0.454545	8.27e-05	0.0048661	0
group_1552	lexA_1	LexA repressor	1	31	0.03125	15	18	0.454545	8.27e-05	0.0048661	0
group_776		hypothetical protein	3	29	0.09375	18	15	0.545455	0.000137207	0.00695093	0
dhaK		dihydroxyacetone kinase subunit K	3	29	0.09375	18	15	0.545455	0.000137207	0.00695093	0
group_1463		hypothetical protein	0	32	0	12	21	0.363636	0.00014415	0.00695093	0
group_419		hypothetical protein	9	23	0.28125	25	8	0.757576	0.000171195	0.00700196	0
group_1210		hypothetical protein	1	31	0.03125	14	19	0.424242	0.0002091	0.00700196	0
group_149		hypothetical protein	13	19	0.40625	28	5	0.848485	0.000289132	0.00954928	0
group_1470		hypothetical protein	3	29	0.09375	17	16	0.515152	0.000341421	0.0101625	0
fliH		flagellar biosynthesis protein FliH	22	10	0.6875	33	0	1	0.000360376	0.0105959	0
ybcK		DLP12 prophage; predicted recombinase	15	17	0.46875	29	4	0.878788	0.000518407	0.0143664	0
group_3		hypothetical protein	15	17	0.46875	29	4	0.878788	0.000518407	0.0143664	0
group_1406		hypothetical protein	4	28	0.125	18	15	0.545455	0.000518407	0.0143664	0
group_1498		hypothetical protein	3	29	0.09375	16	17	0.484848	0.000811113	0.02149	0
group_10		hypothetical protein	12	20	0.375	26	7	0.787879	0.00102752	0.0251101	0
dhaM		dihydroxyacetone kinase subunit M	2	30	0.0625	14	19	0.424242	0.00109355	0.0251101	0
dhaL		dihydroxyacetone kinase subunit L	2	30	0.0625	14	19	0.424242	0.00109355	0.0251101	0
fecE		ferric dicitrate ABC transporter - ATP binding subunit	2	30	0.0625	14	19	0.424242	0.00109355	0.0251101	0
group_783		hypothetical protein	2	30	0.0625	14	19	0.424242	0.00109355	0.0251101	0
fecD_4		ferric dicitrate ABC transporter - membrane subunit	2	30	0.0625	14	19	0.424242	0.00109355	0.0251101	0
nadC_2		Nicotinate-nucleotide pyrophosphorylase [carboxylating]	2	30	0.0625	14	19	0.424242	0.00109355	0.0251101	0
tam_1		Trans-aconitate 2-methyltransferase	2	30	0.0625	14	19	0.424242	0.00109355	0.0251101	0
treA		periplasmic trehalase	2	30	0.0625	14	19	0.424242	0.00109355	0.0251101	0
btuB_2		Vitamin B12 transporter BtuB	2	30	0.0625	14	19	0.424242	0.00109355	0.0251101	0
ymgE		putative inner membrane protein	2	30	0.0625	14	19	0.424242	0.00109355	0.0251101	0
group_25		hypothetical protein	15	17	0.46875	28	5	0.848485	0.00162389	0.0365905	0
group_82		hypothetical protein	18	14	0.5625	30	3	0.909091	0.00184389	0.0400505	0
nohB_2		DLP12 prophage; DNA packaging protein	18	14	0.5625	30	3	0.909091	0.00184389	0.0400505	0
yfjQ_2		CP4-57 prophage; predicted protein	18	14	0.5625	30	3	0.909091	0.00184389	0.0400505	0
group_2		hypothetical protein	18	14	0.5625	30	3	0.909091	0.00184389	0.0400505	0
group_1616		hypothetical protein	1	31	0.03125	11	22	0.333333	0.00273886	0.0524078	0
dhaR		DhaR DNA-binding transcriptional dual regulator	3	29	0.09375	14	19	0.424242	0.00401815	0.0756856	0
group_1614		hypothetical protein	0	32	0	8	25	0.242424	0.00483468	0.0869881	0
group_336	dnaT_2	Primosomal protein 1	18	14	0.5625	29	4	0.878788	0.00571679	0.100607	0
group_1575		hypothetical protein	1	31	0.03125	10	23	0.30303	0.00604805	0.104156	0
group_1576		hypothetical protein	1	31	0.03125	10	23	0.30303	0.00604805	0.104156	0
group_1233		hypothetical protein	1	31	0.03125	10	23	0.30303	0.00604805	0.104156	0
group_1095		hypothetical protein	10	22	0.3125	22	11	0.666667	0.0063032	0.10778	0
group_811		hypothetical protein	0	32	0	7	26	0.212121	0.010971	0.151149	0
group_1571		hypothetical protein	0	32	0	7	26	0.212121	0.010971	0.151149	0
group_1573		hypothetical protein	0	32	0	7	26	0.212121	0.010971	0.151149	0
group_1572		hypothetical protein	0	32	0	7	26	0.212121	0.010971	0.151149	0
group_808	yfjI	CP4-57 prophage; predicted protein	0	32	0	7	26	0.212121	0.010971	0.151149	0
group_1570		hypothetical protein	0	32	0	7	26	0.212121	0.010971	0.151149	0
group_1574		hypothetical protein	0	32	0	7	26	0.212121	0.010971	0.151149	0
group_1609		hypothetical protein	0	32	0	7	26	0.212121	0.010971	0.151149	0
group_1608		hypothetical protein	0	32	0	7	26	0.212121	0.010971	0.151149	0
group_1621		hypothetical protein	0	32	0	7	26	0.212121	0.010971	0.151149	0
group_1623		hypothetical protein	0	32	0	7	26	0.212121	0.010971	0.151149	0
group_1622		hypothetical protein	0	32	0	7	26	0.212121	0.010971	0.151149	0
group_1629		hypothetical protein	0	32	0	7	26	0.212121	0.010971	0.151149	0
group_1628		hypothetical protein	0	32	0	7	26	0.212121	0.010971	0.151149	0
group_1607		hypothetical protein	0	32	0	7	26	0.212121	0.010971	0.151149	0
group_1615		hypothetical protein	0	32	0	7	26	0.212121	0.010971	0.151149	0
group_1624		hypothetical protein	0	32	0	7	26	0.212121	0.010971	0.151149	0
ltxC		Leukotoxin-activating lysine-acyltransferase LtxC	0	32	0	7	26	0.212121	0.010971	0.151149	0
group_1603		hypothetical protein	0	32	0	7	26	0.212121	0.010971	0.151149	0
group_1602		hypothetical protein	0	32	0	7	26	0.212121	0.010971	0.151149	0
group_1601		hypothetical protein	0	32	0	7	26	0.212121	0.010971	0.151149	0
group_1600		hypothetical protein	0	32	0	7	26	0.212121	0.010971	0.151149	0
group_1606		hypothetical protein	0	32	0	7	26	0.212121	0.010971	0.151149	0
group_1605		hypothetical protein	0	32	0	7	26	0.212121	0.010971	0.151149	0
group_1604		hypothetical protein	0	32	0	7	26	0.212121	0.010971	0.151149	0
yeeT_3		CP4-44 prophage; predicted protein	0	32	0	7	26	0.212121	0.010971	0.151149	0
yfcQ		putative fimbrial-like adhesin protein	26	6	0.8125	33	0	1	0.010971	0.151149	0
group_736	dinI_2	hypothetical protein	9	23	0.28125	20	13	0.606061	0.0125065	0.168454	0
group_1612		hypothetical protein	1	31	0.03125	9	24	0.272727	0.0129422	0.172396	0
rsxC		member of SoxR-reducing complex	18	14	0.5625	28	5	0.848485	0.0147975	0.191811	0
group_194		hypothetical protein	18	14	0.5625	28	5	0.848485	0.0147975	0.191811	0
group_6526		hypothetical protein	23	9	0.71875	31	2	0.939394	0.022594	0.25446	0
group_780		hypothetical protein	4	28	0.125	13	20	0.393939	0.0226624	0.25446	0
group_328		hypothetical protein	27	5	0.84375	33	0	1	0.02438	0.25446	0
ydfD_2		Qin prophage; predicted protein	27	5	0.84375	33	0	1	0.02438	0.25446	0
group_1578		hypothetical protein	0	32	0	6	27	0.181818	0.02438	0.25446	0
cbeA_3		CP4-44 prophage; antitoxin of the CbtA-CbeA toxin-antitoxin system	0	32	0	6	27	0.181818	0.02438	0.25446	0
group_1433		hypothetical protein	0	32	0	6	27	0.181818	0.02438	0.25446	0
group_430		hypothetical protein	0	32	0	6	27	0.181818	0.02438	0.25446	0
group_1630		hypothetical protein	0	32	0	6	27	0.181818	0.02438	0.25446	0
group_1521		hypothetical protein	0	32	0	6	27	0.181818	0.02438	0.25446	0
group_869		hypothetical protein	0	32	0	6	27	0.181818	0.02438	0.25446	0
group_2771		hypothetical protein	25	7	0.78125	32	1	0.969697	0.0268408	0.274208	0
group_215		hypothetical protein	25	7	0.78125	32	1	0.969697	0.0268408	0.274208	0
ydfU_1		Qin prophage; predicted protein	1	31	0.03125	8	25	0.242424	0.0268408	0.274208	0
group_195		hypothetical protein	5	27	0.15625	14	19	0.424242	0.0281796	0.285467	0
group_1497		hypothetical protein	3	29	0.09375	11	22	0.333333	0.0326303	0.325089	0
group_1618		hypothetical protein	3	29	0.09375	11	22	0.333333	0.0326303	0.325089	0
group_911		hypothetical protein	22	10	0.6875	30	3	0.909091	0.0326303	0.325089	0
group_334		hypothetical protein	8	24	0.25	17	16	0.515152	0.0413503	0.408588	0
dicB_3		Qin prophage; cell division inhibition protein	16	16	0.5	25	8	0.757576	0.0413503	0.408588	0
group_752		hypothetical protein	24	8	0.75	31	2	0.939394	0.0439658	0.415402	0
dicB_1		Qin prophage; cell division inhibition protein	24	8	0.75	31	2	0.939394	0.0439658	0.415402	0
group_37		hypothetical protein	2	30	0.0625	9	24	0.272727	0.0439658	0.415402	0
group_131		IS66 family transposase ISEc8	15	17	0.46875	24	9	0.727273	0.0442797	0.415402	0
group_53		hypothetical protein	15	17	0.46875	24	9	0.727273	0.0442797	0.415402	0
ydfT_2		Qin prophage; predicted antitermination protein Q	9	23	0.28125	18	15	0.545455	0.0442797	0.415402	0
group_428		hypothetical protein	14	18	0.4375	23	10	0.69697	0.0463942	0.431878	0
group_734		hypothetical protein	10	22	0.3125	19	14	0.575758	0.0463942	0.431878	0
group_309		hypothetical protein	13	19	0.40625	22	11	0.666667	0.0476709	0.440362	0
group_147		hypothetical protein	13	19	0.40625	22	11	0.666667	0.0476709	0.440362	0
